# Supplementary material for: Understanding the psychological nature and mechanisms of political trust
Source: PLoS One. 2019 May 15;14(5):e0215835. doi: 10.1371/journal.pone.0215835 (PMC6519795; doi:10.1371/journal.pone.0215835)
Supplement: S2 File — Data in CSV format. (CSV) [file pone.0215835.s002.csv]

3	3	2	3	3	2	1	2	2	33	0	50	50	33.25	4	3	3	2	2	2	3	2	3	30	2	3	2	3	4	3	4	3	1986	2	-99	-99	-99	-99	-99	1	-99	5	1	4	4	4	3	3	2
3	2	1	4	2	2	3	2	1	33	-99	50	0	27.66666667	4	4	4	2	3	2	2	2	3	-99	-99	-99	-99	-99	-99	-99	-99	-99	-99	-99	-99	-99	-99	-99	-99	-99	-99	-99	-99	-99	-99	-99	-99	-99	-99
3	5	2	5	1	1	1	1	1	0	0	0	0	0	1	1	1	1	1	1	2	1	1	3	1	2	1	1	7	7	7	7	1965	1	-99	-99	1	-99	-99	-99	-99	5	2	7	4	6	1	1	3
3	2	1	3	3	2	1	1	1	33	0	0	0	8.25	3	3	3	2	2	2	3	2	2	24	3	3	2	2	5	1	6	5	1989	1	-99	-99	-99	-99	-99	1	-99	5	1	6	5	5	4	3	2
3	4	4	5	1	3	3	1	2	67	-99	0	50	39	4	4	4	4	4	4	4	4	3	70	2	2	3	2	5	5	6	6	1970	1	-99	-99	-99	-99	-99	1	-99	6	6	3	2	3	6	4	3
3	1	5	5	1	4	2	2	1	100	100	50	0	62.5	5	4	3	4	3	3	5	4	3	16	3	4	5	4	7	6	6	7	1985	1	-99	-99	1	-99	-99	-99	-99	2	2	4	3	4	2	2	2
3	2	2	4	2	2	1	1	1	33	0	0	0	8.25	3	3	3	3	3	2	3	3	2	60	3	3	3	3	-99	-99	-99	-99	-99	-99	-99	-99	-99	-99	-99	-99	-99	-99	-99	-99	-99	-99	-99	-99	-99
3	2	1	4	2	2	1	1	1	33	0	0	0	8.25	3	3	3	2	2	2	3	2	3	20	1	2	2	2	4	5	5	4	1966	2	-99	-99	-99	-99	-99	1	-99	5	2	3	3	3	6	4	2
3	4	2	2	4	2	1	1	1	33	0	0	0	8.25	3	4	3	2	2	2	2	2	3	57	3	3	2	3	3	5	6	6	1989	1	-99	-99	-99	-99	-99	1	-99	2	1	7	7	7	1	1	3
3	1	4	5	1	2	1	2	1	33	0	50	0	20.75	2	3	4	3	3	3	3	3	2	26	3	2	2	2	5	2	5	5	1986	2	-99	-99	-99	-99	-99	1	-99	6	1	7	5	6	2	2	3
3	2	2	4	2	2	1	2	1	33	0	50	0	20.75	3	3	3	2	2	2	3	2	3	45	3	3	2	3	5	2	6	5	1971	1	-99	-99	-99	-99	-99	1	-99	8	1	6	6	6	2	2	3
3	1	1	5	1	1	1	1	1	0	0	0	0	0	2	2	3	2	2	2	2	2	1	5	1	1	1	2	6	4	6	1	1956	2	-99	-99	-99	-99	-99	1	-99	2	1	3	3	3	5	3	3
3	1	1	5	1	1	1	1	1	0	0	0	0	0	1	1	1	1	1	1	1	1	4	0	1	1	1	1	1	2	4	2	1962	1	-99	-99	-99	-99	-99	1	-99	8	2	2	1	2	4	3	1
3	4	4	2	4	2	3	2	1	33	-99	50	0	27.66666667	3	3	3	3	3	3	3	3	3	60	4	4	3	4	5	3	7	6	1982	2	-99	-99	-99	-99	-99	1	-99	5	1	7	7	7	1	1	3
3	4	3	2	4	2	3	2	2	33	-99	50	50	44.33333333	4	4	5	4	4	4	4	4	4	79	3	4	4	4	6	3	6	5	1961	2	-99	-99	-99	-99	-99	1	-99	6	1	6	6	6	2	2	3
3	1	1	5	1	2	1	1	1	33	0	0	0	8.25	3	3	1	2	1	1	1	1	1	3	5	3	1	1	4	1	7	7	1984	2	-99	-99	-99	-99	-99	1	-99	2	2	1	1	1	7	5	4
3	4	2	4	2	2	1	1	1	33	0	0	0	8.25	2	4	4	2	2	2	2	2	2	7	1	2	2	1	7	1	7	4	1970	2	-99	-99	-99	-99	-99	1	-99	7	4	7	3	5	2	2	3
3	3	4	5	1	2	3	2	1	33	-99	50	0	27.66666667	3	3	4	3	3	3	3	3	3	45	1	3	2	2	7	4	7	7	1992	1	-99	1	-99	-99	-99	-99	-99	5	1	6	4	6	4	3	3
3	2	2	4	2	2	3	2	1	33	-99	50	0	27.66666667	2	2	2	2	2	2	2	2	2	31	2	3	2	2	5	2	4	2	1990	1	-99	-99	-99	1	-99	-99	-99	4	1	6	6	6	2	2	3
3	4	1	4	2	2	1	1	2	33	0	0	50	20.75	2	2	3	2	2	2	1	2	2	35	2	2	2	2	5	2	6	5	1976	1	-99	-99	-99	1	-99	-99	-99	6	5	2	2	2	6	4	3
3	4	5	1	5	1	1	2	1	0	0	50	0	12.5	3	3	5	1	1	2	2	2	3	7	3	1	1	1	2	1	6	2	1982	2	1	-99	1	-99	-99	1	-99	2	1	7	7	7	1	1	2
3	2	1	3	3	2	1	2	2	33	0	50	50	33.25	4	4	4	2	2	2	3	2	3	60	1	3	3	3	5	5	6	2	1984	2	-99	-99	1	-99	-99	-99	-99	4	2	4	4	4	2	2	3
3	2	2	3	3	2	3	2	1	33	-99	50	0	27.66666667	3	4	3	2	2	2	3	3	3	40	3	3	3	3	6	4	6	6	1972	2	-99	-99	-99	-99	-99	1	-99	8	1	7	6	6	3	3	3
3	4	2	4	2	2	1	1	1	33	0	0	0	8.25	2	3	4	3	3	3	2	2	2	30	3	2	2	2	6	1	5	3	1991	1	-99	-99	-99	-99	-99	1	-99	5	1	2	2	2	6	4	3
3	5	5	1	5	3	1	2	1	67	0	50	0	29.25	4	4	5	3	3	3	4	3	4	70	3	5	4	4	5	7	7	4	1975	2	-99	-99	-99	-99	-99	1	-99	4	2	7	7	6	1	1	4
3	4	3	2	4	2	1	2	2	33	0	50	50	33.25	3	3	3	3	2	2	2	2	2	43	2	2	2	3	6	6	6	7	1989	1	-99	-99	-99	-99	-99	1	-99	8	3	6	2	3	5	3	1
3	2	2	4	2	2	1	1	1	33	0	0	0	8.25	3	3	4	2	2	2	3	3	3	45	2	2	2	3	6	1	6	4	1988	1	-99	-99	-99	-99	-99	1	-99	5	1	5	2	3	5	3	3
3	3	4	2	4	2	1	2	2	33	0	50	50	33.25	3	3	3	3	3	3	3	3	3	70	3	3	3	3	4	4	4	4	1993	1	-99	-99	-99	1	-99	-99	-99	5	3	7	7	7	2	2	3
3	3	3	2	4	2	1	2	1	33	0	50	0	20.75	3	3	3	2	2	3	3	3	3	50	3	3	3	3	5	1	7	6	1989	2	-99	1	-99	-99	-99	-99	-99	5	1	7	7	7	1	1	3
3	1	1	3	3	1	3	1	2	0	-99	0	50	16.66666667	1	3	1	2	2	2	1	2	3	18	1	1	1	1	2	2	3	5	1990	1	-99	-99	-99	-99	-99	1	-99	5	1	6	1	1	6	4	2
3	1	2	5	1	5	1	2	1	-99	0	50	0	16.66666667	3	3	4	3	3	3	3	2	3	35	2	2	2	4	7	5	6	4	1963	2	-99	-99	-99	-99	-99	1	-99	5	1	3	4	4	2	2	3
3	5	4	5	1	3	1	1	1	67	0	0	0	16.75	4	4	4	3	4	3	3	3	3	71	1	3	3	4	5	2	6	6	1972	1	-99	-99	-99	-99	-99	1	-99	5	2	5	5	5	5	3	3
3	1	1	5	1	1	1	1	1	0	0	0	0	0	1	2	2	2	2	2	2	2	2	10	1	1	1	2	2	1	6	6	1987	1	-99	-99	-99	-99	-99	1	-99	5	1	7	3	4	4	3	1
3	2	1	1	5	2	1	1	1	33	0	0	0	8.25	2	4	4	2	2	2	2	2	2	40	1	4	4	5	6	6	7	5	1983	2	-99	-99	-99	-99	-99	1	-99	5	3	5	2	2	5	3	3
3	1	1	5	1	2	3	1	1	33	-99	0	0	11	2	3	3	1	2	2	2	1	2	15	2	1	1	2	2	1	6	5	1968	1	-99	-99	-99	-99	-99	1	-99	5	2	3	1	2	6	4	3
3	1	1	5	1	1	1	1	1	0	0	0	0	0	1	2	2	1	1	1	1	1	1	0	1	1	1	1	1	3	7	1	1961	2	-99	-99	-99	-99	-99	1	-99	6	1	1	1	1	7	5	4
3	4	3	4	2	5	1	2	2	-99	0	50	50	33.33333333	4	3	4	3	3	3	3	2	2	30	2	3	2	4	6	1	6	6	1987	1	-99	-99	-99	-99	-99	1	-99	5	1	7	5	6	3	3	2
3	2	2	3	3	2	1	2	2	33	0	50	50	33.25	3	3	4	2	2	2	3	2	3	35	2	2	2	3	3	2	5	3	1990	1	-99	-99	-99	-99	-99	1	-99	6	1	4	3	3	6	4	3
3	2	2	4	2	2	1	1	1	33	0	0	0	8.25	3	3	4	2	2	3	2	2	2	22	2	3	2	3	5	5	6	3	1977	2	-99	-99	-99	-99	-99	1	-99	5	1	7	6	6	1	1	3
3	2	2	3	3	3	2	1	2	67	100	0	50	54.25	4	4	5	3	3	4	3	4	3	70	2	3	2	4	7	3	7	4	1962	2	-99	-99	-99	-99	-99	1	-99	8	1	6	2	4	6	4	3
3	4	4	4	2	2	1	2	1	33	0	50	0	20.75	3	3	3	2	2	2	2	2	3	31	2	3	2	2	7	3	7	3	1981	2	-99	-99	-99	-99	-99	1	-99	2	3	4	4	4	4	3	2
3	3	2	4	2	2	1	2	1	33	0	50	0	20.75	4	3	4	2	2	2	2	3	3	21	3	2	2	2	5	6	5	5	1989	1	-99	-99	-99	-99	-99	1	-99	5	1	6	4	5	4	3	4
3	1	2	4	2	2	1	2	1	33	0	50	0	20.75	2	2	2	2	2	2	2	2	2	11	2	1	1	1	3	1	5	5	1988	1	-99	-99	-99	1	-99	-99	-99	4	2	4	4	4	3	3	2
3	1	1	5	1	2	1	1	1	33	0	0	0	8.25	2	2	2	2	2	2	2	2	2	15	2	2	1	2	2	2	6	3	1984	2	-99	1	-99	-99	-99	1	-99	5	2	4	4	4	3	3	2
3	2	2	5	1	2	1	1	1	33	0	0	0	8.25	2	2	2	1	1	1	2	2	2	20	2	1	1	1	5	1	5	5	1984	1	-99	-99	-99	-99	-99	1	-99	6	2	6	4	6	2	2	2
3	2	4	3	3	1	1	1	1	0	0	0	0	0	3	3	3	2	2	2	3	2	3	15	1	1	2	3	5	6	6	1	1980	1	-99	-99	-99	-99	-99	1	-99	8	3	6	3	5	2	2	3
3	4	4	1	5	2	1	3	2	33	0	100	50	45.75	3	4	4	2	2	2	4	4	5	40	2	4	3	4	3	1	6	6	1963	1	-99	-99	-99	-99	-99	1	-99	1	2	7	7	7	1	1	3
3	2	1	4	2	2	1	2	2	33	0	50	50	33.25	3	3	3	2	2	2	3	2	2	30	1	2	1	1	5	2	6	3	1981	2	-99	-99	-99	-99	-99	1	-99	5	3	4	4	4	2	2	3
3	3	2	2	4	2	1	2	2	33	0	50	50	33.25	3	3	2	2	3	2	2	3	2	38	2	2	2	3	6	2	4	3	1981	1	-99	-99	-99	1	-99	-99	-99	6	2	5	4	5	2	2	3
3	2	1	4	2	1	1	1	1	0	0	0	0	0	2	3	3	1	1	1	2	2	2	0	2	1	1	2	7	1	7	7	1981	2	-99	-99	-99	-99	-99	1	-99	4	2	7	6	7	3	3	3
3	4	2	4	2	3	1	1	1	67	0	0	0	16.75	3	3	4	2	2	2	3	2	3	30	3	4	2	3	3	1	6	5	1989	1	-99	-99	-99	-99	-99	1	-99	7	1	7	7	7	1	1	3
3	4	4	4	2	3	3	1	1	67	-99	0	0	22.33333333	3	3	3	3	4	3	3	3	3	55	3	2	2	3	5	1	7	6	1985	2	-99	-99	-99	-99	-99	1	-99	6	3	7	6	7	2	2	3
3	2	3	4	2	2	1	2	2	33	0	50	50	33.25	3	3	3	2	2	3	3	2	3	50	1	3	2	3	6	6	6	5	1978	2	-99	-99	-99	-99	-99	1	-99	2	1	5	5	5	3	3	3
3	3	4	4	2	2	3	2	2	33	-99	50	50	44.33333333	3	3	3	2	2	3	2	2	2	40	2	3	3	4	5	2	6	6	1968	1	-99	-99	-99	-99	-99	1	-99	6	5	4	4	4	3	3	2
3	1	2	5	1	2	3	2	1	33	-99	50	0	27.66666667	3	3	3	3	3	3	3	3	3	50	2	3	3	3	4	1	7	4	1987	2	-99	-99	-99	-99	-99	1	-99	5	1	7	7	7	1	1	4
3	4	4	2	4	2	1	1	1	33	0	0	0	8.25	4	4	4	3	3	3	3	3	3	50	3	3	3	3	3	2	7	6	1954	2	-99	-99	-99	-99	-99	1	-99	2	1	7	7	7	1	1	4
3	4	4	2	4	4	2	2	2	100	100	50	50	75	4	4	5	4	4	4	4	4	4	75	3	3	3	3	4	1	6	1	1979	1	-99	-99	-99	-99	-99	1	-99	2	1	-99	-99	-99	8	3	1
3	4	4	3	3	2	1	2	2	33	0	50	50	33.25	3	3	3	4	4	3	4	4	3	49	3	3	4	3	6	3	5	4	1992	1	-99	-99	-99	1	-99	-99	-99	5	2	6	6	6	3	3	3
3	5	4	2	4	3	3	3	3	67	-99	100	100	89	4	4	4	4	4	3	3	2	2	61	3	4	4	4	7	2	7	7	1961	1	-99	-99	-99	-99	-99	1	-99	6	2	6	6	6	1	1	4
3	4	4	4	2	3	3	1	2	67	-99	0	50	39	4	3	4	3	3	3	3	2	2	60	4	3	2	3	6	2	6	6	1976	1	-99	-99	-99	-99	-99	1	-99	6	1	7	5	6	3	3	2
3	2	4	2	4	2	1	1	1	33	0	0	0	8.25	3	2	3	2	2	2	2	2	2	19	1	2	2	2	6	1	7	5	1983	1	-99	-99	-99	-99	-99	1	-99	6	2	6	6	6	2	2	3
3	3	2	4	2	3	2	2	2	67	100	50	50	66.75	3	2	3	3	3	3	3	2	4	30	1	2	1	2	4	1	5	2	1986	1	-99	-99	-99	1	-99	-99	-99	6	1	1	1	1	7	5	3
3	4	4	2	4	3	2	2	2	67	100	50	50	66.75	4	4	4	4	4	4	4	4	4	85	2	4	4	4	7	7	7	6	1950	2	-99	-99	-99	-99	-99	1	-99	8	4	6	6	6	1	1	3
3	3	2	2	4	2	1	1	1	33	0	0	0	8.25	1	1	3	1	2	1	1	1	3	20	1	2	1	2	4	1	6	5	1983	2	-99	-99	-99	-99	-99	1	-99	2	1	6	4	6	3	3	2
3	2	2	3	3	2	1	1	2	33	0	0	50	20.75	3	3	4	2	2	2	3	3	3	35	3	4	3	3	6	3	7	5	1988	2	-99	-99	-99	-99	-99	1	-99	5	1	6	4	5	2	2	3
3	4	2	2	4	2	1	1	1	33	0	0	0	8.25	2	4	4	3	3	2	2	2	2	30	3	3	3	3	6	1	7	4	1984	2	-99	-99	-99	-99	-99	1	-99	5	2	6	6	6	2	2	3
3	3	1	4	2	2	1	2	4	33	0	50	-99	27.66666667	3	3	3	2	3	2	3	2	3	35	4	2	3	3	2	3	5	4	1962	1	-99	-99	-99	-99	-99	1	-99	6	1	3	2	2	5	3	3
3	4	4	1	5	3	2	2	2	67	100	50	50	66.75	4	4	4	4	4	4	3	3	3	55	3	3	3	3	6	1	7	6	1976	1	-99	-99	-99	-99	-99	1	-99	6	2	7	6	6	3	3	3
3	4	3	4	2	3	2	2	2	67	100	50	50	66.75	4	4	4	4	4	4	4	4	4	60	3	3	3	3	5	5	6	6	1989	2	-99	-99	-99	-99	-99	1	-99	6	2	2	2	2	6	4	3
3	1	1	5	1	1	1	1	1	0	0	0	0	0	2	2	3	1	1	2	2	2	2	0	1	1	1	1	2	1	2	1	1962	1	-99	-99	-99	-99	-99	1	-99	4	1	2	2	2	4	3	1
3	2	4	3	3	2	1	2	1	33	0	50	0	20.75	3	3	3	2	2	2	2	2	3	20	1	2	2	2	5	2	6	5	1978	1	-99	-99	-99	-99	-99	1	-99	6	2	5	3	4	3	3	3
3	3	2	4	2	2	1	2	1	33	0	50	0	20.75	3	3	4	3	3	3	3	3	3	53	3	3	3	3	5	4	6	6	1987	2	-99	-99	-99	-99	-99	1	-99	6	3	6	5	6	1	1	4
2	2	3	3	3	2	1	2	1	33	0	50	0	20.75	2	3	3	2	3	2	2	3	2	21	3	4	1	2	3	5	4	3	1989	1	-99	-99	-99	-99	-99	1	-99	6	2	5	5	5	2	2	2
2	3	4	4	2	2	2	2	2	33	100	50	50	58.25	3	3	3	4	3	3	3	3	3	57	3	2	3	3	5	3	6	4	1961	2	-99	-99	-99	-99	-99	1	-99	8	2	6	4	5	4	3	2
2	2	1	5	1	2	1	1	1	33	0	0	0	8.25	2	2	3	1	1	2	1	1	1	9	2	2	2	1	6	4	7	2	1971	2	-99	-99	-99	-99	-99	1	-99	6	3	7	3	5	4	3	4
2	4	4	2	4	3	2	2	2	67	100	50	50	66.75	4	4	4	4	3	3	4	3	4	66	3	4	4	4	5	5	7	6	1984	1	-99	1	-99	-99	-99	-99	-99	6	3	5	3	4	3	3	2
2	1	1	4	2	1	1	1	1	0	0	0	0	0	1	1	1	1	1	1	1	1	1	0	1	1	1	1	6	6	4	1	1988	1	-99	-99	-99	1	-99	-99	-99	6	2	3	3	3	5	3	2
2	4	3	2	4	2	1	2	1	33	0	50	0	20.75	3	3	3	2	2	3	3	2	2	50	2	2	2	3	6	2	6	2	1985	2	-99	-99	1	-99	-99	-99	-99	5	2	7	4	7	1	1	3
2	2	2	3	3	2	1	1	1	33	0	0	0	8.25	3	3	4	2	2	2	2	1	2	24	2	2	2	1	5	2	5	5	1978	1	-99	-99	-99	-99	-99	1	-99	4	2	2	2	2	6	4	3
2	2	2	4	2	2	1	2	2	33	0	50	50	33.25	3	3	4	3	3	3	3	3	2	47	3	3	2	3	5	5	7	4	1980	1	-99	1	-99	-99	-99	-99	-99	5	2	3	2	3	6	4	3
2	2	1	1	5	2	1	1	1	33	0	0	0	8.25	3	3	5	2	2	3	2	2	3	20	3	2	2	3	6	4	7	5	1980	2	-99	-99	1	-99	-99	-99	-99	6	1	2	4	3	6	4	2
2	3	1	5	1	2	1	1	1	33	0	0	0	8.25	2	2	2	2	1	2	3	1	2	10	3	2	2	2	2	4	6	5	1990	1	-99	-99	1	-99	-99	-99	-99	1	1	3	4	4	4	3	1
2	2	1	5	1	2	1	1	1	33	0	0	0	8.25	1	1	1	1	1	1	1	1	1	6	1	1	1	1	-99	-99	-99	-99	-99	-99	-99	-99	-99	-99	-99	-99	-99	-99	-99	-99	-99	-99	-99	-99	-99
2	3	1	5	1	1	1	1	1	0	0	0	0	0	1	1	1	1	1	1	1	1	1	2	1	1	2	2	3	2	4	4	1974	1	-99	-99	1	-99	-99	-99	-99	3	1	7	7	7	1	1	4
2	5	4	2	4	3	2	3	2	67	100	100	50	79.25	4	5	5	4	4	4	3	5	4	89	3	4	4	3	5	2	7	6	1976	2	-99	-99	-99	-99	-99	1	-99	5	2	1	1	1	7	5	4
2	2	2	3	3	2	1	1	1	33	0	0	0	8.25	3	3	3	2	2	2	3	2	3	20	2	3	2	3	5	3	5	2	1971	2	-99	-99	-99	-99	-99	1	-99	7	4	5	3	4	4	3	4
2	2	1	3	3	2	1	1	1	33	0	0	0	8.25	3	3	3	2	2	2	3	2	3	45	3	3	3	3	5	3	6	5	1977	2	-99	-99	-99	-99	-99	1	-99	7	1	6	6	6	2	2	3
2	1	1	4	2	1	1	1	1	0	0	0	0	0	1	3	3	1	1	1	1	1	1	6	1	3	1	1	6	1	4	1	1958	2	-99	-99	-99	-99	-99	1	-99	5	1	6	6	6	2	2	3
2	4	4	4	2	-99	-99	-99	-99	-99	-99	-99	-99	-99	4	4	4	2	3	2	2	2	3	-99	-99	-99	-99	-99	-99	-99	-99	-99	-99	-99	-99	-99	-99	-99	-99	-99	-99	-99	-99	-99	-99	-99	-99	-99	-99
2	4	4	2	4	2	1	1	2	33	0	0	50	20.75	4	4	4	2	2	2	3	3	3	55	2	2	2	4	6	6	7	5	1976	2	-99	-99	1	-99	-99	-99	-99	8	3	7	5	6	2	2	3
2	3	2	2	4	2	1	1	1	33	0	0	0	8.25	3	3	4	2	2	2	2	2	3	51	2	2	2	2	5	4	6	6	1980	2	-99	-99	-99	-99	-99	1	-99	6	3	4	4	4	2	2	2
2	2	2	4	2	2	1	1	1	33	0	0	0	8.25	3	3	3	3	3	3	2	3	3	55	3	3	2	2	4	2	6	5	1989	2	-99	1	-99	-99	-99	-99	-99	5	2	5	5	5	3	3	3
2	1	1	4	2	2	1	1	1	33	0	0	0	8.25	2	1	2	2	2	2	1	1	1	19	2	1	1	2	5	2	4	3	1961	1	-99	-99	-99	-99	-99	1	-99	8	1	5	3	4	4	3	2
2	4	2	2	4	2	1	1	2	33	0	0	50	20.75	2	3	3	1	2	2	2	2	2	26	3	1	2	3	7	1	7	5	1964	1	-99	-99	-99	1	-99	1	-99	7	1	5	2	3	5	3	2
2	4	4	2	4	3	1	1	2	67	0	0	50	29.25	3	4	4	3	3	3	3	4	3	60	3	3	3	3	6	1	7	7	1980	1	-99	1	-99	-99	-99	-99	-99	6	2	6	5	6	2	2	3
2	4	3	2	4	3	1	2	2	67	0	50	50	41.75	4	5	5	3	3	3	4	3	4	63	3	2	2	3	6	4	6	4	1987	1	-99	-99	1	-99	-99	-99	-99	8	2	3	4	4	2	2	2
2	2	1	4	2	2	1	2	1	33	0	50	0	20.75	2	2	4	2	2	2	2	2	2	5	3	2	2	2	7	4	3	3	1972	2	1	-99	-99	-99	-99	-99	-99	2	2	6	6	6	2	2	2
2	2	2	4	2	2	1	1	1	33	0	0	0	8.25	2	2	2	2	2	2	2	2	2	6	2	2	2	2	5	5	6	4	1959	2	-99	-99	-99	-99	-99	1	-99	5	1	4	4	4	5	3	2
2	2	2	5	1	2	1	1	1	33	0	0	0	8.25	4	4	5	2	2	2	1	2	3	58	2	3	2	4	6	1	7	1	1954	2	-99	-99	-99	-99	-99	1	-99	4	1	5	3	4	2	2	3
2	1	1	5	1	1	1	1	1	0	0	0	0	0	1	1	5	1	1	1	1	1	1	0	1	1	1	1	2	1	6	2	1974	1	-99	-99	-99	-99	-99	1	-99	5	3	1	1	1	7	5	4
2	4	3	4	2	2	1	1	1	33	0	0	0	8.25	4	4	4	3	3	3	3	3	3	30	2	3	2	2	6	2	5	4	1983	1	-99	1	-99	-99	-99	-99	-99	5	1	6	6	6	2	2	3
2	4	4	4	2	3	1	1	2	67	0	0	50	29.25	4	4	4	4	4	4	4	4	4	-99	-99	-99	-99	-99	-99	-99	-99	-99	-99	-99	-99	-99	-99	-99	-99	-99	-99	-99	-99	-99	-99	-99	-99	-99	-99
2	4	3	4	2	2	1	2	1	33	0	50	0	20.75	3	3	3	2	3	2	3	2	2	50	3	2	2	2	6	4	6	4	1990	1	-99	-99	-99	-99	-99	1	-99	5	1	6	6	6	2	2	3
2	1	1	5	1	1	1	1	1	0	0	0	0	0	2	2	4	2	2	2	2	2	1	15	3	1	1	1	4	5	5	4	1971	2	1	1	-99	-99	-99	1	-99	5	1	2	2	2	6	4	3
2	2	2	4	2	2	1	1	1	33	0	0	0	8.25	2	3	3	2	2	2	2	2	2	41	1	2	2	3	3	1	7	3	1989	2	-99	-99	-99	-99	-99	1	-99	2	1	4	4	4	3	3	3
2	1	1	1	5	1	1	1	1	0	0	0	0	0	3	3	4	4	3	1	2	5	2	29	1	1	1	1	1	1	3	4	1984	1	-99	-99	-99	-99	-99	1	-99	4	1	5	5	4	3	3	2
2	5	2	2	4	4	1	1	1	100	0	0	0	25	2	3	4	2	2	2	2	1	3	61	3	3	3	3	3	5	6	6	1989	1	-99	-99	-99	-99	-99	1	-99	2	1	7	7	7	1	1	3
2	4	4	5	1	2	3	2	2	33	-99	50	50	44.33333333	4	4	4	3	4	4	3	3	3	74	2	3	3	3	7	2	6	5	1989	2	-99	-99	-99	-99	-99	1	-99	2	1	6	5	6	3	3	3
2	4	3	4	2	2	1	2	2	33	0	50	50	33.25	4	4	4	3	3	3	3	3	3	52	3	3	3	4	7	4	6	5	1980	2	-99	1	-99	-99	-99	-99	-99	6	2	5	5	5	3	3	3
2	4	2	4	2	2	3	2	2	33	-99	50	50	44.33333333	4	4	4	3	3	3	3	3	3	60	3	2	3	3	5	5	6	4	1975	2	-99	-99	-99	-99	-99	1	-99	6	3	2	2	2	6	4	3
2	1	1	5	1	2	1	1	1	33	0	0	0	8.25	2	2	3	1	1	1	2	1	2	9	1	1	1	1	2	1	6	1	1979	2	-99	-99	-99	-99	-99	1	-99	4	1	1	1	1	6	4	3
2	2	2	4	2	3	1	2	1	67	0	50	0	29.25	3	3	4	2	2	3	3	2	3	54	2	2	2	3	6	1	4	4	1968	2	-99	-99	-99	-99	-99	1	-99	5	2	5	3	4	5	3	2
2	3	1	5	1	1	1	1	1	0	0	0	0	0	3	3	3	1	1	1	2	2	2	10	3	2	2	2	6	1	7	6	1980	1	-99	-99	-99	-99	-99	1	-99	2	1	6	6	6	2	2	3
2	1	1	5	1	2	1	1	1	33	0	0	0	8.25	2	2	2	2	2	2	2	2	1	10	1	1	1	2	6	2	6	2	1953	2	-99	-99	-99	-99	-99	1	-99	5	1	3	2	2	6	4	3
2	1	2	3	3	2	1	1	1	33	0	0	0	8.25	2	3	3	2	2	2	2	2	2	30	1	2	1	2	5	2	6	2	1955	2	-99	-99	-99	-99	-99	1	-99	5	2	2	6	4	4	3	1
2	2	1	3	3	2	1	1	1	33	0	0	0	8.25	2	2	2	2	1	2	2	1	2	15	3	1	1	1	2	4	6	3	1980	2	-99	-99	1	-99	-99	-99	-99	5	1	7	7	7	3	3	3
2	4	4	3	3	2	3	2	1	33	-99	50	0	27.66666667	3	3	5	4	4	4	3	3	3	70	3	2	3	3	6	2	4	5	1980	1	-99	-99	-99	-99	1	1	-99	6	1	6	6	6	1	1	3
2	2	1	5	1	2	1	1	1	33	0	0	0	8.25	3	3	3	3	3	3	3	3	3	36	2	3	3	3	5	6	6	5	1943	1	-99	-99	-99	-99	-99	1	-99	5	2	4	2	3	6	4	3
2	4	4	5	1	4	3	2	2	100	-99	50	50	66.66666667	4	4	3	3	4	3	4	4	4	73	2	4	4	4	6	6	7	7	1990	1	-99	-99	-99	1	-99	-99	-99	6	3	3	3	3	6	4	4
2	4	4	5	1	2	1	1	1	33	0	0	0	8.25	3	3	4	3	3	3	3	3	4	55	2	2	3	2	5	1	7	7	1977	1	-99	-99	-99	-99	-99	1	-99	6	2	5	3	4	4	3	3
2	4	2	4	2	2	1	1	1	33	0	0	0	8.25	3	3	3	2	2	2	3	2	3	44	2	2	2	2	3	2	5	2	1973	2	-99	-99	-99	-99	-99	1	-99	6	2	7	6	7	1	1	3
2	2	2	5	1	2	1	2	2	33	0	50	50	33.25	4	5	5	3	3	3	3	3	3	59	2	4	3	3	7	5	7	5	1985	1	-99	-99	-99	-99	-99	1	-99	6	2	6	4	5	2	2	3
2	3	3	2	4	2	1	2	1	33	0	50	0	20.75	3	3	3	2	2	2	3	1	3	50	3	2	2	2	4	1	6	5	1976	2	-99	-99	-99	-99	-99	1	-99	6	1	6	6	6	3	3	1
2	3	3	2	4	2	1	2	1	33	0	50	0	20.75	3	3	4	3	3	3	3	3	4	72	2	2	3	2	5	3	5	4	1984	2	-99	-99	-99	-99	-99	1	-99	5	1	6	6	6	3	3	3
2	2	2	4	2	2	1	1	1	33	0	0	0	8.25	3	3	3	2	3	3	2	1	2	33	2	1	2	2	4	2	7	5	1988	2	-99	-99	1	-99	-99	-99	-99	5	2	6	6	6	3	3	1
2	2	1	3	3	2	1	1	1	33	0	0	0	8.25	3	4	4	2	2	2	2	2	2	19	3	3	2	3	5	1	6	5	1977	1	-99	-99	-99	-99	-99	1	-99	5	1	7	7	7	4	3	4
2	3	4	2	4	2	1	2	2	33	0	50	50	33.25	2	2	2	2	2	2	2	2	2	33	1	2	2	2	3	4	4	3	1991	1	-99	1	-99	1	-99	-99	-99	6	3	5	5	5	2	2	3
2	4	2	2	4	2	1	2	2	33	0	50	50	33.25	3	3	3	2	2	2	3	3	3	60	3	2	2	2	6	5	5	5	1976	1	-99	-99	1	-99	-99	-99	-99	6	2	5	3	4	3	3	3
2	3	4	1	5	3	1	2	2	67	0	50	50	41.75	4	4	4	3	3	3	4	4	4	60	2	3	3	3	5	2	7	6	1986	1	-99	-99	-99	-99	-99	1	-99	5	1	5	5	5	2	2	3
2	1	1	4	2	1	1	1	1	0	0	0	0	0	1	1	1	2	2	2	1	2	1	10	3	2	1	2	7	1	6	5	1970	1	-99	-99	-99	-99	-99	1	-99	6	2	5	3	4	4	3	3
2	2	1	4	2	2	1	1	1	33	0	0	0	8.25	3	4	4	2	3	2	2	2	2	30	2	2	1	2	5	2	5	3	1978	1	-99	-99	-99	-99	-99	1	-99	5	1	4	3	3	6	4	3
2	2	2	3	3	2	1	1	1	33	0	0	0	8.25	3	3	4	2	2	3	3	2	2	34	2	3	2	2	5	1	6	3	1976	2	-99	-99	1	-99	-99	-99	-99	6	2	6	6	6	2	2	3
2	2	4	5	1	3	1	2	1	67	0	50	0	29.25	4	4	5	2	3	2	4	4	3	76	3	4	4	4	7	7	7	7	1948	2	-99	-99	-99	-99	-99	1	-99	5	2	1	1	1	1	1	4
2	2	2	4	2	3	1	1	1	67	0	0	0	16.75	3	3	5	3	3	3	3	3	3	60	3	3	2	3	6	1	6	2	1965	1	-99	-99	-99	-99	-99	1	-99	4	2	6	3	4	4	3	2
2	2	1	4	2	2	1	1	1	33	0	0	0	8.25	2	3	3	2	2	2	3	2	2	50	1	1	1	1	7	1	7	6	1949	2	-99	-99	-99	-99	-99	1	-99	6	2	4	4	4	5	3	3
2	1	1	5	1	1	1	1	1	0	0	0	0	0	2	2	2	2	2	2	2	2	1	1	1	1	1	2	1	1	4	1	1967	1	-99	-99	1	-99	-99	-99	-99	5	1	2	1	1	7	5	3
2	2	2	4	2	2	1	1	1	33	0	0	0	8.25	3	3	3	2	2	2	2	1	2	60	2	3	3	3	7	1	7	4	1954	2	-99	-99	-99	-99	-99	1	-99	8	2	7	7	7	1	1	3
2	4	4	4	2	4	2	2	2	100	100	50	50	75	4	4	4	4	4	4	4	4	4	82	3	4	4	4	6	6	5	4	1951	2	-99	-99	-99	-99	-99	1	-99	6	1	6	6	6	8	3	3
2	1	1	5	1	1	1	1	1	0	0	0	0	0	2	2	2	2	2	2	3	2	3	10	1	1	1	1	7	2	6	2	1979	2	-99	-99	-99	-99	-99	1	-99	6	2	3	3	3	6	4	2
2	3	2	4	2	2	3	2	2	33	-99	50	50	44.33333333	3	3	4	3	3	3	3	2	2	50	2	1	3	1	6	5	6	6	1960	2	-99	-99	-99	-99	-99	1	-99	8	3	2	2	2	6	4	3
2	4	3	1	5	3	2	2	2	67	100	50	50	66.75	5	5	5	4	4	4	4	4	4	60	3	4	5	4	5	2	5	3	1990	2	-99	-99	-99	-99	-99	1	-99	5	2	6	5	6	3	3	3
2	2	2	5	1	2	1	1	1	33	0	0	0	8.25	3	3	3	3	3	3	2	2	3	25	3	2	2	3	6	1	7	6	1984	2	-99	-99	-99	-99	-99	1	-99	3	3	6	6	6	1	1	3
2	2	1	4	2	2	1	1	2	33	0	0	50	20.75	3	4	4	3	3	3	3	3	4	50	3	2	3	3	6	1	7	6	1971	2	-99	-99	-99	-99	-99	1	-99	5	2	6	6	6	2	2	4
2	1	1	5	1	1	1	1	1	0	0	0	0	0	2	3	4	1	1	1	3	1	2	10	1	2	2	3	6	1	6	5	1986	1	-99	-99	-99	-99	-99	1	-99	6	1	7	6	6	2	2	2
2	4	4	2	4	2	1	2	1	33	0	50	0	20.75	4	4	5	3	3	3	3	3	3	70	3	3	3	3	6	5	7	6	1967	2	-99	-99	-99	-99	-99	1	-99	6	3	7	6	6	2	2	4
2	3	4	5	1	2	3	1	1	33	-99	0	0	11	3	3	5	3	3	3	3	2	2	50	1	2	1	2	6	3	5	6	1964	1	-99	-99	-99	-99	-99	1	-99	5	1	1	6	3	6	4	2
2	3	4	2	4	2	3	2	3	33	-99	50	100	61	3	4	4	3	3	3	3	3	3	40	3	3	3	3	5	4	6	4	1948	2	-99	-99	-99	-99	-99	1	-99	6	1	6	5	6	1	1	3
2	1	1	5	1	1	1	1	1	0	0	0	0	0	2	4	4	1	1	1	1	1	1	9	1	1	1	1	4	1	5	1	1987	2	-99	-99	-99	-99	-99	1	-99	3	2	6	6	6	4	3	2
2	2	2	3	3	2	1	2	2	33	0	50	50	33.25	3	4	3	3	3	3	3	3	3	60	2	3	3	3	6	6	5	5	1986	1	-99	-99	-99	-99	-99	1	-99	6	2	6	6	6	2	2	3
2	3	3	4	2	2	3	2	4	33	-99	50	-99	41.5	4	4	4	3	4	4	4	3	4	83	3	4	4	4	5	4	7	5	1970	1	-99	1	-99	-99	-99	-99	-99	6	1	5	3	4	3	3	1
2	2	2	4	2	2	1	2	1	33	0	50	0	20.75	3	3	3	2	2	2	2	2	3	55	3	3	3	3	4	2	6	1	1962	2	-99	-99	-99	-99	-99	1	-99	6	2	4	4	4	4	3	4
2	4	5	1	5	4	2	2	3	100	100	50	100	87.5	4	4	4	4	4	4	4	4	4	85	2	1	2	4	6	1	7	6	1977	1	-99	-99	-99	-99	-99	1	-99	2	1	6	3	4	4	3	3
2	4	2	4	2	2	2	2	3	33	100	50	100	70.75	4	4	4	4	3	3	3	4	3	45	2	3	2	2	5	6	6	5	1971	1	1	-99	-99	-99	-99	-99	-99	4	3	3	6	4	3	3	3
2	3	1	3	3	1	1	4	4	0	0	-99	-99	0	3	2	3	1	1	1	1	1	2	50	3	1	2	1	4	1	4	4	1989	1	-99	1	-99	-99	-99	-99	-99	5	1	4	4	4	4	3	1
2	2	2	4	2	2	1	1	1	33	0	0	0	8.25	2	2	3	2	2	2	2	2	1	11	1	2	1	2	6	1	6	6	1976	1	-99	-99	-99	-99	-99	1	-99	5	1	7	1	4	8	3	4
2	1	1	5	1	4	1	1	1	100	0	0	0	25	4	4	5	3	4	5	4	3	5	49	5	4	5	3	7	4	5	6	1985	1	-99	-99	1	-99	-99	-99	-99	2	2	7	7	7	2	2	4
2	3	1	3	3	2	1	1	1	33	0	0	0	8.25	2	2	3	1	1	1	2	1	2	40	1	1	1	1	5	2	5	3	1987	1	-99	-99	1	-99	-99	-99	-99	5	2	4	3	4	4	3	3
2	2	4	2	4	2	1	1	1	33	0	0	0	8.25	3	3	3	3	3	3	3	3	2	45	1	3	3	3	5	1	6	2	1969	2	-99	-99	-99	-99	-99	1	-99	6	1	4	4	4	5	3	3
2	4	2	2	4	3	1	1	1	67	0	0	0	16.75	3	3	3	3	3	3	3	2	3	50	2	2	2	2	7	7	7	1	1980	2	-99	-99	-99	-99	-99	1	-99	4	1	5	3	3	6	4	1
2	4	2	5	1	2	1	1	1	33	0	0	0	8.25	3	3	3	2	2	2	3	1	2	15	1	2	2	3	6	5	7	5	1972	1	-99	-99	-99	-99	-99	1	-99	6	2	6	3	4	3	3	3
1	1	1	5	1	1	1	1	1	0	0	0	0	0	2	2	3	1	1	1	1	1	1	9	2	1	1	1	5	1	5	2	1982	1	-99	-99	-99	-99	-99	1	-99	6	2	4	4	4	4	3	3
1	4	4	3	3	3	2	2	3	67	100	50	100	79.25	4	5	5	4	5	5	5	5	5	85	3	4	4	4	7	6	6	5	1982	1	-99	-99	-99	1	-99	-99	-99	6	2	6	2	4	3	3	2
1	2	1	5	1	2	1	1	1	33	0	0	0	8.25	3	2	3	2	2	2	2	1	1	10	1	2	2	3	-99	-99	-99	-99	-99	-99	-99	-99	-99	-99	-99	-99	-99	-99	-99	-99	-99	-99	-99	-99	-99
1	3	1	4	2	2	1	1	1	33	0	0	0	8.25	2	2	3	3	3	2	1	2	2	20	1	2	2	3	5	1	7	6	1987	1	-99	-99	-99	-99	-99	1	-99	8	2	1	1	1	5	3	4
1	2	1	4	2	1	1	1	1	0	0	0	0	0	3	2	3	2	3	2	3	2	2	10	2	1	1	1	6	5	4	2	1985	1	-99	-99	1	-99	-99	-99	-99	6	3	4	4	4	4	3	1
1	2	1	5	1	3	1	1	1	67	0	0	0	16.75	4	4	2	2	2	2	3	2	3	21	1	2	3	2	5	3	7	7	1958	2	-99	-99	-99	-99	-99	1	-99	4	1	5	5	5	2	2	3
1	4	4	5	1	-99	-99	-99	-99	-99	-99	-99	-99	-99	4	4	5	4	4	4	4	4	4	-99	-99	-99	-99	-99	-99	-99	-99	-99	-99	-99	-99	-99	-99	-99	-99	-99	-99	-99	-99	-99	-99	-99	-99	-99	-99
1	4	4	2	4	3	3	2	2	67	-99	50	50	55.66666667	4	4	4	4	4	4	3	3	3	61	3	2	3	3	6	3	6	5	1990	1	-99	-99	-99	-99	-99	1	-99	6	3	7	6	6	1	1	4
1	4	4	4	2	2	1	1	1	33	0	0	0	8.25	2	3	2	2	2	2	2	2	2	30	3	3	2	3	5	2	7	6	1976	2	-99	-99	-99	-99	-99	1	-99	2	1	7	6	6	1	1	4
1	2	2	4	2	1	1	1	1	0	0	0	0	0	2	2	2	1	2	1	1	1	2	25	3	2	1	2	5	4	3	2	1979	1	-99	-99	-99	-99	-99	1	-99	3	1	4	4	4	4	3	2
1	1	1	5	1	2	1	1	1	33	0	0	0	8.25	2	2	2	1	2	2	1	1	1	0	1	1	1	1	5	2	5	5	1994	1	-99	1	-99	-99	-99	-99	-99	2	1	5	2	4	2	2	1
1	3	2	4	2	2	3	2	2	33	-99	50	50	44.33333333	3	3	4	3	2	3	3	2	3	56	2	2	3	3	7	1	6	5	1985	1	-99	1	-99	-99	-99	-99	-99	8	3	5	4	4	3	3	2
1	3	3	2	4	2	1	2	1	33	0	50	0	20.75	3	3	3	2	2	3	3	3	3	50	3	3	3	3	5	1	6	5	1989	2	-99	1	-99	-99	-99	-99	-99	5	1	7	7	7	1	1	3
1	1	1	2	4	1	1	1	1	0	0	0	0	0	2	3	2	2	2	2	2	2	3	9	1	2	1	3	5	1	5	2	1948	1	-99	-99	-99	-99	-99	1	-99	5	2	4	2	3	5	3	2
1	2	2	4	2	2	1	2	1	33	0	50	0	20.75	2	2	4	3	3	3	2	1	2	60	3	3	2	3	7	5	6	4	1963	1	-99	-99	-99	-99	-99	1	-99	6	1	3	4	4	3	3	3
1	3	2	1	5	2	1	1	4	33	0	0	-99	11	2	3	3	2	2	2	2	2	3	10	1	1	1	2	6	1	4	4	1984	1	-99	-99	-99	-99	-99	1	-99	5	1	7	1	4	4	3	1
1	2	2	4	2	2	1	1	1	33	0	0	0	8.25	3	3	4	3	2	3	3	3	3	30	2	2	2	2	-99	-99	-99	-99	-99	-99	-99	-99	-99	-99	-99	-99	-99	-99	-99	-99	-99	-99	-99	-99	-99
1	2	1	3	3	2	1	1	2	33	0	0	50	20.75	2	2	4	2	2	2	2	1	3	19	1	2	2	2	5	6	6	4	1975	1	-99	-99	-99	-99	-99	1	-99	6	2	2	3	3	6	4	3
1	2	2	5	1	2	1	1	1	33	0	0	0	8.25	2	3	4	2	2	2	2	2	2	23	1	2	2	3	6	2	5	2	1959	1	-99	-99	-99	-99	-99	1	-99	6	2	2	3	3	6	4	3
1	4	2	4	2	2	1	1	1	33	0	0	0	8.25	3	3	4	3	3	3	2	2	2	41	3	2	2	2	5	1	5	2	1991	1	-99	-99	-99	-99	-99	1	-99	5	1	2	2	2	6	4	3
1	4	1	2	4	2	1	1	1	33	0	0	0	8.25	3	3	4	2	2	2	3	3	1	25	2	2	1	2	7	1	7	3	1991	2	-99	-99	-99	-99	-99	1	-99	2	1	5	6	5	3	3	2
1	2	1	3	3	2	1	1	1	33	0	0	0	8.25	3	3	4	1	1	1	3	2	3	10	1	1	2	2	2	2	4	4	1970	1	-99	-99	-99	-99	-99	1	-99	6	1	1	1	1	7	5	3
1	4	3	2	4	2	1	2	1	33	0	50	0	20.75	3	3	3	3	3	3	3	3	3	40	3	3	3	4	3	1	6	4	1986	2	-99	-99	-99	-99	-99	1	-99	2	3	7	7	7	2	2	2
1	2	4	2	4	2	1	2	2	33	0	50	50	33.25	4	4	3	3	3	3	3	3	3	55	3	3	3	3	6	3	6	6	1975	1	-99	-99	-99	-99	-99	1	-99	7	2	7	6	6	2	2	3
1	2	3	4	2	3	3	2	2	67	-99	50	50	55.66666667	3	3	4	3	3	3	3	3	3	33	2	3	3	3	5	2	6	4	1988	1	-99	-99	-99	-99	-99	1	-99	6	3	2	2	2	6	4	3
1	2	2	4	2	2	1	4	1	33	0	-99	0	11	3	3	3	3	3	3	2	2	2	51	3	2	2	3	6	2	6	5	1966	2	-99	-99	1	-99	-99	-99	-99	5	1	4	6	4	1	1	3
1	3	1	2	4	1	1	2	1	0	0	50	0	12.5	2	3	3	2	1	1	3	2	2	1	4	1	1	1	6	1	7	3	1979	2	1	-99	-99	-99	-99	1	-99	5	3	6	6	6	3	3	2
1	4	4	2	4	4	1	2	1	100	0	50	0	37.5	4	4	5	3	4	4	4	4	2	70	3	3	4	2	7	7	6	6	1977	1	-99	-99	-99	-99	-99	1	-99	5	2	6	3	5	2	2	3
1	3	1	4	2	2	1	2	1	33	0	50	0	20.75	4	4	4	1	1	1	2	1	1	24	1	3	2	3	2	1	7	4	1984	-99	-99	-99	-99	1	-99	-99	-99	5	1	7	7	7	8	3	1
1	2	1	3	3	2	1	1	1	33	0	0	0	8.25	2	2	3	2	2	2	2	3	2	22	1	2	2	2	2	2	6	5	1990	2	-99	-99	-99	-99	-99	1	-99	6	1	7	6	6	2	2	2
1	1	1	4	2	1	1	1	1	0	0	0	0	0	3	5	5	2	2	2	2	2	2	0	1	3	3	3	7	1	7	7	1990	1	-99	-99	-99	-99	-99	1	-99	4	1	4	4	4	3	3	2
1	1	1	3	3	1	1	1	1	0	0	0	0	0	1	2	4	1	1	1	1	1	1	4	1	1	1	1	2	1	6	2	1967	2	-99	-99	-99	-99	-99	1	-99	2	1	6	6	6	2	2	1
1	3	4	4	2	3	3	1	2	67	-99	0	50	39	3	4	4	3	3	3	3	4	4	61	2	4	3	3	5	4	7	3	1976	2	-99	-99	-99	-99	-99	1	-99	6	2	1	1	1	6	4	3
1	2	1	3	3	2	1	1	1	33	0	0	0	8.25	2	1	2	2	2	2	1	1	4	11	1	2	2	2	6	5	7	4	1973	2	-99	-99	-99	-99	1	1	-99	6	6	6	1	3	5	3	3
1	4	2	4	2	2	3	2	2	33	-99	50	50	44.33333333	3	3	4	3	3	3	3	3	3	50	2	1	2	1	6	5	5	5	1984	1	-99	-99	-99	-99	-99	1	-99	5	3	3	3	3	6	4	3
1	3	3	2	4	2	1	2	1	33	0	50	0	20.75	3	3	3	2	2	3	3	3	3	50	3	3	3	3	5	1	7	6	1989	2	-99	1	-99	-99	-99	-99	-99	5	1	7	7	7	1	1	3
1	2	1	3	3	2	1	1	1	33	0	0	0	8.25	3	3	3	2	2	2	3	2	2	50	3	3	2	3	5	1	7	7	1986	2	-99	-99	-99	-99	-99	1	1	5	1	7	7	7	1	1	4
1	2	2	5	1	2	1	1	1	33	0	0	0	8.25	3	3	3	3	3	3	2	2	2	30	1	3	3	3	6	2	6	6	1987	2	-99	-99	-99	-99	-99	1	-99	6	2	7	3	5	3	3	1
1	4	4	3	3	3	3	2	1	67	-99	50	0	39	4	4	4	3	3	3	3	2	3	60	2	3	2	2	5	4	7	5	1983	1	-99	1	-99	-99	-99	-99	-99	6	2	6	3	5	3	3	3
1	1	1	4	2	2	1	1	1	33	0	0	0	8.25	2	3	2	2	2	2	3	2	2	9	2	1	2	1	5	7	7	5	1979	2	-99	-99	-99	-99	-99	1	-99	6	2	2	2	2	6	4	3
1	4	1	4	2	2	1	1	1	33	0	0	0	8.25	3	3	3	2	2	2	2	3	2	50	4	3	3	3	6	1	2	1	1955	2	-99	-99	-99	-99	-99	1	-99	4	2	2	2	2	7	5	4
1	2	2	3	3	2	1	1	1	33	0	0	0	8.25	2	2	2	2	2	2	2	2	2	19	1	2	2	2	5	5	5	6	1955	1	-99	-99	-99	-99	-99	1	-99	5	1	4	2	3	4	3	3
1	2	2	4	2	2	1	1	1	33	0	0	0	8.25	2	2	2	2	2	2	2	2	2	15	1	1	1	1	3	5	4	4	1988	2	-99	-99	-99	-99	-99	1	-99	5	1	2	2	2	6	4	3
1	2	3	5	1	2	1	1	1	33	0	0	0	8.25	3	3	4	3	2	2	3	3	3	50	1	3	3	3	5	6	7	4	1963	2	-99	-99	-99	-99	-99	1	-99	5	1	6	6	6	2	2	3
1	4	4	3	3	2	3	2	2	33	-99	50	50	44.33333333	4	4	4	3	3	4	3	3	3	66	3	3	4	3	6	4	7	7	1982	2	-99	-99	-99	-99	-99	1	-99	5	2	7	7	7	1	1	3
1	1	1	5	1	1	1	1	1	0	0	0	0	0	2	3	3	2	2	2	2	1	2	10	1	1	1	1	5	6	7	5	1964	2	-99	-99	-99	-99	-99	1	-99	5	4	3	1	2	6	4	3
1	4	2	5	1	2	1	1	1	33	0	0	0	8.25	3	3	4	2	2	2	3	2	3	34	1	2	2	1	7	1	4	4	1948	1	-99	-99	-99	-99	-99	1	-99	8	2	5	4	5	3	3	3
1	3	1	4	2	1	1	1	1	0	0	0	0	0	1	3	3	2	2	2	2	2	2	31	2	1	1	1	7	1	4	4	1984	1	-99	-99	-99	-99	-99	1	-99	6	2	7	5	6	8	3	1
1	2	3	4	2	2	1	1	1	33	0	0	0	8.25	3	3	3	2	2	2	3	2	3	51	2	3	2	2	7	2	4	1	1983	2	-99	-99	1	-99	-99	-99	-99	6	2	6	6	7	3	3	3
1	2	3	2	4	2	1	2	1	33	0	50	0	20.75	3	4	5	3	3	3	3	3	3	50	2	3	3	3	4	5	6	2	1977	2	-99	-99	1	-99	-99	-99	-99	6	3	6	6	6	2	2	4
1	2	1	5	1	2	1	2	4	33	0	50	-99	27.66666667	3	3	5	3	3	3	4	2	3	20	3	3	2	4	7	1	2	2	1966	2	-99	-99	-99	-99	-99	1	-99	8	2	5	1	3	3	3	3
1	2	3	4	2	2	3	2	2	33	-99	50	50	44.33333333	3	3	3	3	3	3	3	3	3	30	3	4	3	4	7	3	6	5	1966	2	-99	-99	-99	-99	-99	1	-99	5	1	7	7	7	1	1	4
1	2	2	3	3	3	2	3	3	67	100	100	100	91.75	4	3	4	3	3	4	3	2	3	50	3	2	3	2	5	3	4	5	1986	2	-99	-99	-99	-99	-99	1	-99	6	2	7	7	7	1	1	4
1	4	4	2	4	2	1	2	3	33	0	50	100	45.75	2	3	3	4	3	3	2	3	2	32	3	3	3	3	4	4	3	6	1989	2	-99	1	-99	-99	-99	-99	-99	6	3	7	3	4	4	3	3
1	2	1	4	2	2	1	1	1	33	0	0	0	8.25	1	1	1	1	1	1	1	1	1	10	2	1	1	3	4	1	6	6	1993	1	-99	-99	-99	-99	-99	1	-99	2	1	4	4	4	4	3	1
1	2	3	1	5	2	1	1	1	33	0	0	0	8.25	3	3	2	3	3	3	2	2	3	45	3	3	3	3	6	7	7	4	1992	1	-99	-99	-99	-99	-99	1	-99	5	2	4	6	2	2	2	3
1	4	3	2	4	2	1	2	2	33	0	50	50	33.25	3	3	3	3	3	3	3	2	3	29	3	3	2	2	5	1	6	2	1974	1	-99	-99	-99	-99	-99	1	-99	2	1	7	6	6	1	1	4
1	2	2	1	5	2	1	1	2	33	0	0	50	20.75	2	2	2	2	2	2	2	2	2	11	1	1	1	1	4	1	4	4	1984	1	-99	-99	-99	-99	-99	1	-99	5	1	7	1	4	4	3	1
1	3	4	4	2	2	3	1	1	33	-99	0	0	11	3	3	3	3	3	3	3	3	3	50	2	2	2	3	6	5	7	4	1986	2	-99	-99	1	-99	-99	-99	-99	6	2	1	7	4	2	2	3
1	5	3	2	4	2	1	2	2	33	0	50	50	33.25	3	3	4	2	2	3	3	3	3	61	4	3	3	3	5	2	6	5	1955	2	-99	-99	-99	-99	-99	1	-99	5	1	6	5	6	1	1	4
1	3	2	4	2	2	3	2	2	33	-99	50	50	44.33333333	2	3	3	3	2	3	2	1	2	50	2	2	1	1	2	1	1	1	1981	2	-99	-99	1	-99	-99	-99	-99	5	2	3	3	3	6	4	2
1	2	1	5	1	1	1	1	1	0	0	0	0	0	2	2	3	2	2	2	2	2	2	10	2	1	1	1	6	2	6	1	1979	2	-99	-99	1	-99	-99	1	-99	5	1	2	2	2	5	3	4
1	3	3	4	2	2	1	1	1	33	0	0	0	8.25	3	3	4	2	2	2	3	2	3	35	3	3	3	3	5	2	6	4	1983	2	-99	-99	-99	-99	-99	1	-99	4	1	6	4	5	2	2	3
1	4	1	3	3	2	1	1	1	33	0	0	0	8.25	3	3	3	2	2	2	3	3	2	40	2	2	2	2	7	1	7	5	1978	2	-99	-99	1	-99	-99	-99	-99	5	1	7	7	7	1	1	3
1	1	1	5	1	1	1	1	1	0	0	0	0	0	2	2	2	2	2	2	2	2	2	0	1	2	1	1	1	1	4	1	1979	1	-99	-99	-99	-99	-99	1	-99	8	3	5	1	3	8	3	4
1	2	1	4	2	1	1	1	1	0	0	0	0	0	3	2	3	2	2	2	3	3	3	40	2	2	2	2	5	3	7	4	1986	2	-99	-99	-99	-99	-99	1	-99	3	1	6	3	5	3	3	2
1	2	1	5	1	2	1	1	1	33	0	0	0	8.25	3	3	4	3	3	2	2	2	2	34	2	2	1	1	6	5	7	4	1971	2	-99	-99	-99	-99	-99	1	-99	6	3	7	3	5	4	3	4
1	3	2	1	5	2	1	2	1	33	0	50	0	20.75	4	4	4	2	2	2	3	3	2	30	3	2	2	3	7	4	6	4	1963	1	-99	-99	-99	-99	-99	1	-99	6	1	4	4	4	4	3	2
1	2	1	5	1	2	1	1	1	33	0	0	0	8.25	3	3	3	2	2	2	2	1	2	20	1	3	2	3	4	6	5	5	1959	2	-99	-99	-99	-99	-99	1	-99	2	2	3	3	3	4	3	2
1	1	1	5	1	1	1	1	1	0	0	0	0	0	2	3	3	1	1	1	1	1	2	5	2	1	1	1	6	1	5	3	1986	1	-99	-99	-99	-99	-99	1	-99	6	2	3	2	2	5	3	3
1	2	1	5	1	2	1	1	1	33	0	0	0	8.25	2	2	2	2	2	2	2	1	2	11	3	2	2	2	6	1	6	4	1984	2	-99	-99	-99	-99	-99	1	-99	5	1	7	6	6	2	2	3
1	1	1	1	5	1	1	1	1	0	0	0	0	0	1	1	1	1	1	1	1	1	1	0	1	1	1	1	4	4	4	4	1980	1	-99	-99	-99	-99	-99	1	-99	4	1	4	4	4	4	3	4
1	4	4	2	4	3	3	3	2	67	-99	100	50	72.33333333	3	3	4	2	3	3	2	3	3	61	3	3	2	3	5	3	5	5	1989	1	-99	-99	-99	-99	-99	1	-99	5	1	5	5	5	2	2	3
1	4	4	1	5	2	3	2	2	33	-99	50	50	44.33333333	3	4	4	3	3	3	3	3	3	58	3	4	4	4	7	5	6	6	1973	1	-99	-99	-99	-99	-99	1	-99	7	3	6	5	5	3	3	3
1	4	4	2	4	3	2	1	2	67	100	0	50	54.25	3	4	4	4	4	4	4	3	4	51	3	3	3	3	1	7	7	7	1960	2	-99	-99	-99	-99	-99	1	-99	5	2	5	5	5	2	2	3
1	1	1	4	2	2	1	1	1	33	0	0	0	8.25	4	3	3	2	2	2	2	2	2	30	1	1	1	1	1	2	2	2	1986	1	-99	1	-99	-99	-99	-99	-99	5	2	6	6	6	2	2	3
1	1	1	5	1	2	1	1	1	33	0	0	0	8.25	2	2	3	2	2	1	2	2	1	4	2	2	1	2	5	5	6	2	1977	1	-99	-99	1	-99	-99	-99	-99	8	1	3	1	2	5	3	3
1	4	2	1	5	2	1	2	1	33	0	50	0	20.75	2	2	2	2	2	2	2	2	2	20	3	3	3	3	5	2	5	4	1975	1	-99	-99	-99	-99	-99	1	-99	5	1	6	5	6	3	3	3
1	3	1	2	4	2	1	1	1	33	0	0	0	8.25	3	3	2	2	2	2	3	2	2	10	1	3	3	3	4	1	7	6	1987	1	-99	1	1	-99	-99	1	-99	5	2	7	7	7	3	3	1
1	3	3	4	2	2	3	2	2	33	-99	50	50	44.33333333	3	3	4	3	3	3	3	4	3	54	3	3	3	4	5	2	7	5	1989	1	-99	-99	-99	-99	-99	1	-99	6	2	6	5	5	2	2	3
1	4	4	2	4	3	2	3	2	67	100	100	50	79.25	4	4	4	4	4	4	4	4	4	91	3	4	4	4	5	6	6	5	1978	2	-99	-99	-99	-99	-99	1	-99	2	3	5	3	4	4	3	3
3	4	4	4	2	3	3	2	2	67	-99	50	50	55.66666667	3	4	4	4	4	4	4	3	4	60	3	3	3	4	5	6	6	5	1981	2	-99	-99	-99	1	-99	-99	-99	6	1	5	4	5	2	2	3
3	4	3	3	3	2	3	1	1	33	-99	0	0	11	3	3	2	3	3	3	3	2	3	30	4	3	2	4	6	2	6	6	1978	1	-99	-99	-99	-99	-99	1	-99	6	3	7	7	7	8	3	4
3	4	2	4	2	3	3	2	1	67	-99	50	0	39	3	3	3	3	3	3	3	2	3	40	2	3	3	3	3	3	3	3	1993	1	-99	-99	-99	-99	-99	1	-99	5	2	4	4	4	4	3	1
3	2	2	4	2	2	1	2	1	33	0	50	0	20.75	3	3	3	2	2	3	2	2	3	15	2	2	2	3	5	4	5	6	1991	1	-99	-99	-99	-99	-99	1	-99	6	2	7	5	6	2	2	3
3	1	1	4	2	1	1	2	1	0	0	50	0	12.5	3	3	3	2	1	2	3	2	2	5	3	3	2	1	5	2	5	4	1968	1	-99	-99	-99	-99	-99	1	-99	5	2	4	6	5	3	3	1
3	2	2	4	2	2	3	1	1	33	-99	0	0	11	3	4	4	2	2	2	2	2	2	20	3	2	1	2	5	3	6	2	1978	1	-99	-99	-99	-99	-99	1	-99	5	1	6	4	5	3	3	2
3	4	4	4	2	3	1	1	1	67	0	0	0	16.75	4	4	4	3	3	3	3	3	3	50	2	2	2	2	5	7	7	2	-99	-99	-99	-99	-99	-99	-99	-99	-99	-99	-99	-99	-99	-99	-99	-99	-99
3	3	4	2	4	2	3	2	2	33	-99	50	50	44.33333333	3	4	4	3	3	3	3	3	3	60	3	3	3	3	7	2	6	4	1985	1	-99	-99	-99	-99	-99	1	-99	6	4	5	3	4	4	3	2
3	1	2	4	2	2	1	2	2	33	0	50	50	33.25	2	3	2	2	2	3	2	2	1	35	3	3	3	3	2	1	7	6	1983	1	-99	-99	-99	-99	-99	1	-99	5	1	5	6	5	2	2	3
3	4	4	4	2	2	1	2	1	33	0	50	0	20.75	3	3	3	3	3	3	3	3	3	51	2	3	3	3	4	2	4	4	1965	2	-99	-99	1	-99	-99	-99	-99	6	2	6	6	6	2	2	3
3	2	2	4	2	2	1	1	1	33	0	0	0	8.25	3	3	3	2	2	2	3	2	2	20	2	3	3	3	5	3	6	3	1970	1	-99	-99	-99	-99	-99	1	-99	6	2	5	2	3	5	3	3
3	2	2	4	2	5	1	1	1	-99	0	0	0	0	3	3	3	3	3	3	3	2	2	44	3	3	2	3	6	4	6	4	1980	2	-99	-99	-99	-99	-99	-99	1	6	-99	5	3	4	4	3	1
3	2	2	5	1	2	1	1	1	33	0	0	0	8.25	3	3	4	3	3	3	3	3	2	23	3	2	2	2	6	2	6	5	1988	2	-99	-99	-99	-99	-99	1	-99	5	1	6	4	5	3	3	2
3	3	2	3	3	2	1	2	1	33	0	50	0	20.75	3	3	3	2	2	2	3	3	3	25	1	3	3	3	4	1	5	4	1958	1	-99	-99	-99	-99	-99	1	-99	6	1	7	6	6	2	2	3
3	1	1	5	1	2	1	1	1	33	0	0	0	8.25	2	3	4	2	2	2	3	2	2	11	2	3	2	3	5	6	7	7	1969	2	-99	-99	-99	-99	-99	1	-99	2	2	4	4	4	4	3	1
3	3	1	4	2	1	1	1	1	0	0	0	0	0	2	1	1	1	1	1	1	1	2	10	2	1	1	1	6	1	5	3	1983	1	-99	-99	-99	-99	-99	1	-99	5	2	7	7	7	3	3	1
3	2	4	1	5	2	1	2	1	33	0	50	0	20.75	4	4	4	2	2	2	3	2	3	30	3	3	3	3	5	3	7	7	1973	1	-99	-99	-99	-99	-99	1	-99	5	2	6	5	6	1	1	3
3	2	3	5	1	2	1	2	1	33	0	50	0	20.75	4	4	5	3	3	3	3	2	3	40	3	2	3	3	5	3	6	5	1990	1	-99	-99	-99	-99	-99	1	-99	6	1	6	5	5	2	2	3
3	1	1	4	2	2	1	1	1	33	0	0	0	8.25	2	2	3	2	2	2	1	1	1	10	1	2	1	2	6	1	6	6	1976	1	-99	-99	-99	-99	-99	1	-99	5	1	7	1	4	8	3	4
3	2	2	4	2	2	2	2	2	33	100	50	50	58.25	3	4	4	3	3	3	3	2	3	38	1	4	3	3	6	2	7	5	1984	1	-99	-99	-99	-99	-99	1	-99	5	1	5	6	6	2	2	2
3	2	1	1	5	2	1	1	2	33	0	0	50	20.75	1	1	1	1	1	1	1	1	1	9	3	2	3	2	3	3	5	5	1994	1	-99	-99	-99	-99	-99	1	-99	3	1	4	4	5	2	2	1
3	2	2	4	2	2	1	1	1	33	0	0	0	8.25	2	3	3	2	2	2	3	2	2	30	1	2	2	2	6	1	6	2	1955	2	-99	-99	-99	-99	-99	1	-99	5	2	3	6	4	4	3	3
3	4	4	4	2	2	2	2	2	33	100	50	50	58.25	3	3	4	2	3	3	3	2	3	53	3	3	3	3	6	2	6	5	1981	1	-99	-99	-99	-99	-99	1	-99	5	1	5	3	4	2	2	3
3	2	1	4	2	2	1	1	1	33	0	0	0	8.25	2	4	4	2	2	2	2	2	2	21	1	1	1	1	-99	-99	-99	-99	-99	-99	-99	-99	-99	-99	-99	-99	-99	-99	-99	-99	-99	-99	-99	-99	-99
3	3	1	5	1	2	3	1	4	33	-99	0	-99	16.5	3	3	3	3	3	3	3	3	3	55	2	2	1	2	3	1	7	1	1959	2	-99	-99	-99	-99	-99	1	-99	5	2	1	1	1	7	5	3
3	4	2	1	5	2	1	1	1	33	0	0	0	8.25	3	3	3	2	3	2	3	2	3	45	2	3	2	3	7	3	6	4	1986	1	-99	-99	-99	-99	-99	1	-99	6	4	6	2	5	3	3	3
3	4	4	2	4	2	2	2	3	33	100	50	100	70.75	4	3	5	4	4	4	3	4	5	57	4	4	3	4	6	4	5	5	1984	2	-99	1	-99	-99	-99	-99	-99	8	3	7	5	6	2	2	3
3	2	2	3	3	2	3	1	4	33	-99	0	-99	16.5	3	3	3	2	2	2	3	2	3	30	1	2	1	2	3	4	5	4	1972	2	-99	-99	-99	-99	-99	1	-99	6	1	2	2	2	6	4	3
3	4	4	3	3	2	3	2	2	33	-99	50	50	44.33333333	4	4	4	4	4	4	4	4	4	63	2	4	4	4	5	5	6	4	1980	2	-99	-99	1	-99	-99	-99	-99	5	1	6	6	6	2	2	4
3	3	1	5	1	2	1	1	1	33	0	0	0	8.25	2	3	2	1	2	2	2	2	2	25	1	2	1	1	4	1	3	1	1963	2	-99	-99	-99	-99	-99	1	-99	5	1	7	4	5	8	3	4
3	3	2	2	4	2	1	1	1	33	0	0	0	8.25	2	2	1	2	1	1	1	2	2	2	1	1	1	1	5	2	6	6	1963	2	-99	-99	-99	-99	-99	1	-99	8	3	5	6	4	2	2	2
3	2	1	4	2	2	1	1	1	33	0	0	0	8.25	2	2	4	2	2	2	2	1	2	10	4	1	2	1	3	1	6	5	1988	2	-99	-99	-99	-99	-99	1	-99	5	1	7	7	7	1	1	3
3	2	1	3	3	2	1	2	1	33	0	50	0	20.75	1	3	2	1	2	1	2	1	1	10	3	2	2	2	4	3	5	2	1986	2	-99	-99	-99	-99	-99	1	-99	1	1	1	5	2	4	3	1
3	2	3	2	4	2	1	1	1	33	0	0	0	8.25	3	2	3	2	2	2	2	3	1	9	2	2	2	2	5	1	5	3	1988	1	-99	-99	-99	1	-99	-99	-99	4	2	4	4	4	4	3	1
3	2	2	4	2	2	1	1	1	33	0	0	0	8.25	4	3	3	2	2	3	3	3	3	30	1	3	2	3	6	6	6	4	1961	2	-99	-99	-99	-99	-99	1	-99	5	1	3	3	3	2	2	3
3	4	4	2	4	3	1	2	3	67	0	50	100	54.25	3	3	4	3	3	3	2	3	3	56	3	3	3	4	5	3	5	5	1995	2	-99	-99	-99	-99	-99	1	-99	5	1	7	7	7	1	1	3
3	1	1	4	2	2	1	1	1	33	0	0	0	8.25	2	2	3	2	1	1	2	1	2	7	1	2	2	2	4	1	6	4	1991	1	-99	-99	-99	-99	-99	1	-99	2	1	5	5	5	4	3	3
3	4	4	2	4	4	3	2	2	100	-99	50	50	66.66666667	4	4	3	3	3	3	4	3	4	66	3	4	4	4	5	6	7	6	1984	1	-99	1	-99	-99	-99	-99	-99	6	3	5	3	4	3	3	3
3	3	1	4	2	1	1	1	1	0	0	0	0	0	3	3	3	2	2	2	2	2	2	25	3	2	2	2	6	1	4	4	1990	2	-99	-99	-99	-99	-99	1	-99	6	2	7	6	7	4	3	2
3	4	4	2	4	2	1	2	1	33	0	50	0	20.75	3	4	3	3	3	3	3	2	3	35	2	2	1	2	1	1	3	5	1982	2	-99	-99	-99	-99	-99	1	-99	5	1	7	6	6	1	1	3
3	1	1	5	1	1	1	1	1	0	0	0	0	0	2	1	4	1	2	2	1	1	1	1	1	1	1	1	7	5	5	1	1956	2	-99	-99	-99	-99	-99	1	-99	2	1	3	3	3	5	3	3
3	3	2	4	2	2	1	2	1	33	0	50	0	20.75	3	3	4	2	2	2	3	2	2	30	2	3	2	1	-99	-99	-99	-99	-99	-99	-99	-99	-99	-99	-99	-99	-99	-99	-99	-99	-99	-99	-99	-99	-99
3	1	1	5	1	2	1	1	1	33	0	0	0	8.25	2	2	3	2	2	2	3	3	2	15	1	1	2	1	3	2	4	4	1961	1	-99	-99	-99	-99	-99	1	-99	3	2	3	1	2	6	4	3
3	2	4	4	2	3	2	1	2	67	100	0	50	54.25	3	4	3	4	4	3	3	3	3	44	2	2	2	2	5	1	6	3	1973	2	-99	1	-99	-99	-99	-99	-99	6	3	5	2	4	6	4	3
3	3	2	3	3	2	1	2	2	33	0	50	50	33.25	4	4	3	3	2	2	3	2	2	40	2	1	2	2	4	7	6	1	1984	2	-99	-99	-99	-99	-99	1	-99	5	1	4	4	4	4	3	3
3	4	2	4	2	2	1	2	1	33	0	50	0	20.75	2	2	2	2	2	2	2	3	2	20	3	3	2	3	3	2	5	4	1972	1	-99	-99	-99	-99	-99	1	-99	2	1	6	5	6	3	3	1
3	4	4	4	2	2	1	2	1	33	0	50	0	20.75	3	3	4	2	3	2	3	3	3	31	3	2	2	2	6	1	6	5	1990	1	-99	-99	-99	-99	-99	1	-99	6	1	5	5	5	3	3	3
3	3	2	5	1	1	1	1	1	0	0	0	0	0	2	3	3	2	2	2	2	1	2	10	3	1	1	2	4	2	7	4	1991	2	-99	-99	-99	-99	-99	1	-99	5	1	7	6	7	3	3	3
3	2	2	4	2	3	2	3	2	67	100	100	50	79.25	3	4	3	2	3	3	2	3	3	72	2	3	2	2	4	7	7	5	1989	2	-99	-99	-99	-99	-99	1	-99	5	2	1	1	1	6	4	3
3	4	4	1	5	2	1	3	2	33	0	100	50	45.75	3	3	4	3	3	3	3	4	3	60	2	3	3	4	5	5	7	6	1973	2	-99	-99	-99	-99	-99	1	-99	6	2	7	7	7	1	1	4
3	2	1	5	1	2	1	1	1	33	0	0	0	8.25	3	3	3	2	2	2	3	2	2	48	3	5	3	4	6	1	4	3	1981	1	-99	-99	-99	-99	-99	1	-99	8	3	7	7	7	1	1	4
3	4	3	5	1	2	1	2	1	33	0	50	0	20.75	4	4	3	3	3	3	3	3	4	70	3	4	3	4	6	1	7	6	1994	2	-99	-99	1	-99	-99	-99	-99	5	1	7	7	7	1	1	3
3	2	1	2	4	2	3	1	2	33	-99	0	50	27.66666667	3	4	3	2	1	2	3	1	2	35	1	3	1	3	6	2	5	1	1967	2	-99	-99	-99	-99	-99	1	-99	5	2	6	5	6	2	2	3
3	3	4	5	1	2	1	1	1	33	0	0	0	8.25	3	3	3	3	3	3	2	2	2	50	3	2	3	3	7	1	7	5	1980	2	-99	-99	-99	-99	-99	1	-99	5	1	6	6	6	2	2	3
3	2	2	4	2	2	1	1	1	33	0	0	0	8.25	4	4	3	3	3	3	3	3	3	39	2	3	3	3	5	2	6	4	1989	1	-99	1	-99	-99	-99	-99	-99	6	2	5	5	5	3	3	3
3	5	4	2	4	3	1	2	2	67	0	50	50	41.75	4	4	4	3	4	4	3	3	3	53	1	3	2	3	7	2	5	5	1966	1	-99	-99	-99	-99	-99	1	-99	5	1	7	6	7	1	1	3
3	4	4	4	2	2	1	2	2	33	0	50	50	33.25	4	3	4	2	3	3	3	2	3	54	4	3	3	3	2	1	6	7	1985	1	-99	-99	-99	-99	-99	1	-99	8	2	7	7	7	2	2	3
3	3	2	2	4	2	1	2	1	33	0	50	0	20.75	3	3	2	2	3	2	2	2	2	31	3	2	2	2	5	3	7	7	1989	2	-99	1	-99	-99	-99	-99	-99	6	2	7	3	5	3	3	3
3	4	2	4	2	3	1	1	1	67	0	0	0	16.75	4	4	4	2	3	3	4	4	4	30	1	3	3	3	6	1	7	7	1957	2	-99	-99	-99	-99	-99	1	-99	4	1	6	6	6	2	2	3
3	3	2	4	2	3	3	2	2	67	-99	50	50	55.66666667	4	4	4	3	3	3	3	4	3	51	3	3	3	3	6	5	6	5	1963	2	-99	-99	-99	-99	-99	1	-99	5	1	6	4	5	4	3	3
3	4	4	2	4	3	3	2	2	67	-99	50	50	55.66666667	4	4	3	3	3	3	4	3	3	71	3	3	3	3	5	3	6	6	1951	1	-99	-99	-99	-99	-99	1	-99	6	1	6	6	6	2	2	4
3	4	4	4	2	3	1	2	1	67	0	50	0	29.25	4	4	3	3	3	4	4	4	4	66	2	3	3	3	5	4	6	5	1984	1	-99	-99	-99	-99	-99	1	-99	1	2	3	3	3	5	3	3
3	2	4	2	4	2	1	1	1	33	0	0	0	8.25	3	3	3	3	3	3	3	2	3	30	3	2	2	2	7	1	7	4	1983	2	-99	-99	-99	-99	-99	1	-99	5	4	7	7	7	3	3	4
3	3	2	1	5	2	1	2	2	33	0	50	50	33.25	2	3	3	2	2	2	2	2	2	30	3	2	2	2	6	2	4	4	1989	1	-99	-99	-99	-99	-99	1	-99	5	1	7	7	7	8	3	1
3	4	2	4	2	2	1	2	1	33	0	50	0	20.75	3	3	3	2	2	2	2	2	3	40	1	2	2	2	5	3	6	5	1988	1	-99	-99	-99	-99	-99	1	-99	2	2	6	6	6	3	3	3
3	2	3	2	4	2	1	2	2	33	0	50	50	33.25	3	3	3	3	3	3	3	2	3	55	3	4	3	4	5	5	6	6	1984	2	-99	-99	-99	-99	-99	1	-99	6	3	2	2	2	6	4	3
3	2	2	4	2	2	1	1	1	33	0	0	0	8.25	3	3	3	3	3	3	3	2	2	61	2	3	3	2	6	5	6	5	1961	1	-99	-99	-99	-99	-99	1	-99	5	1	5	3	4	4	3	4
3	2	4	2	4	3	3	2	2	67	-99	50	50	55.66666667	4	4	5	4	4	4	3	3	4	50	2	3	3	2	5	2	6	4	1970	2	-99	-99	-99	-99	-99	1	-99	5	1	4	4	5	6	4	3
3	3	4	1	5	2	1	2	2	33	0	50	50	33.25	3	4	4	2	2	2	3	2	2	30	3	3	3	3	4	5	7	7	1979	2	-99	-99	-99	-99	-99	1	-99	6	2	2	5	4	4	3	1
3	4	2	4	2	2	1	1	2	33	0	0	50	20.75	3	3	3	2	2	2	2	3	2	40	2	2	2	2	6	4	2	3	1977	1	-99	-99	-99	-99	-99	1	-99	8	2	3	5	4	4	3	1
3	3	3	2	4	2	1	1	1	33	0	0	0	8.25	3	3	4	2	2	2	3	3	3	53	3	3	2	3	5	1	6	5	1988	1	-99	-99	-99	1	-99	-99	-99	5	1	6	6	6	3	3	3
3	1	1	5	1	2	1	1	1	33	0	0	0	8.25	2	1	4	2	2	2	3	2	2	0	1	1	1	1	4	1	7	4	1987	1	-99	-99	-99	-99	-99	1	-99	5	1	7	7	7	8	3	1
3	3	3	5	1	2	1	1	1	33	0	0	0	8.25	2	2	3	2	2	2	1	1	2	30	3	1	1	1	4	4	6	1	1967	2	-99	-99	-99	-99	-99	1	-99	6	1	3	3	3	4	3	3
3	2	2	4	2	2	1	1	1	33	0	0	0	8.25	2	3	3	2	2	2	3	3	3	9	2	1	1	1	4	3	5	3	1971	1	-99	-99	-99	-99	-99	1	-99	5	3	4	3	3	5	3	3
3	2	2	5	1	2	1	1	1	33	0	0	0	8.25	4	5	5	3	3	3	4	4	3	27	1	3	3	3	6	4	7	5	1972	2	-99	-99	-99	-99	-99	1	-99	6	1	3	3	3	4	3	3
3	3	4	4	2	3	1	2	2	67	0	50	50	41.75	4	4	5	4	4	4	4	3	4	76	3	4	3	3	6	6	7	6	1982	1	-99	-99	-99	1	-99	1	-99	6	2	6	2	4	3	3	2
3	2	2	4	2	2	1	1	1	33	0	0	0	8.25	3	3	3	1	2	2	2	3	2	35	2	1	2	2	5	5	6	3	1986	1	-99	-99	-99	-99	-99	1	-99	6	1	6	5	5	3	3	2
3	4	3	5	1	2	1	2	1	33	0	50	0	20.75	3	3	4	2	2	2	3	2	3	50	1	2	2	2	5	5	6	4	1969	2	-99	-99	-99	-99	-99	1	-99	5	1	1	4	1	7	5	3
3	4	5	2	4	4	2	3	3	100	100	100	100	100	5	5	5	5	5	5	4	5	5	75	3	4	4	5	5	1	7	7	1972	1	-99	-99	-99	-99	-99	1	-99	6	3	7	5	5	3	3	3
3	2	3	2	4	2	1	2	1	33	0	50	0	20.75	3	3	3	2	2	2	3	2	2	40	2	2	3	3	3	2	6	5	1976	2	-99	-99	-99	-99	-99	1	-99	6	1	6	6	6	2	2	3
3	4	3	1	5	2	3	3	1	33	-99	100	0	44.33333333	4	4	4	3	3	3	4	2	4	50	3	3	2	3	5	1	7	7	1983	2	-99	-99	-99	-99	-99	-99	1	5	1	6	7	7	2	2	3
3	2	2	4	2	2	1	1	1	33	0	0	0	8.25	3	2	4	2	3	2	3	2	2	12	3	3	2	3	2	1	6	3	1976	2	-99	-99	-99	-99	-99	1	-99	6	2	3	4	4	4	3	2
3	1	1	4	2	2	1	1	1	33	0	0	0	8.25	3	3	3	2	2	2	2	2	2	20	2	2	2	2	6	1	6	3	1966	2	-99	-99	-99	-99	-99	1	-99	5	1	2	2	2	5	3	3
3	2	1	5	1	2	1	1	1	33	0	0	0	8.25	3	3	3	2	2	2	2	2	2	10	2	1	1	1	5	1	6	3	1962	1	-99	-99	-99	-99	-99	1	-99	5	1	4	1	3	5	3	2
2	2	4	4	2	2	1	3	2	33	0	100	50	45.75	4	4	3	4	3	3	3	3	4	60	2	3	3	3	4	5	5	6	1982	2	-99	-99	-99	-99	-99	1	-99	6	4	5	5	5	2	2	3
2	3	2	4	2	2	1	2	1	33	0	50	0	20.75	3	3	3	2	3	2	3	2	3	50	2	2	1	1	4	2	6	1	1982	2	-99	-99	-99	-99	-99	1	-99	2	1	2	2	2	5	3	3
2	2	2	4	2	3	1	2	2	67	0	50	50	41.75	3	3	3	3	2	3	3	2	2	45	2	3	4	3	7	3	6	4	1992	2	-99	-99	-99	-99	-99	1	-99	6	1	6	5	6	2	2	3
2	4	4	2	4	2	3	1	1	33	-99	0	0	11	3	3	3	3	3	3	3	3	3	56	3	3	3	3	6	2	7	2	1975	2	-99	-99	-99	-99	-99	1	-99	5	4	7	4	6	2	2	3
2	4	4	2	4	2	1	1	1	33	0	0	0	8.25	4	3	4	3	3	3	3	2	2	74	3	2	3	2	6	2	7	4	1982	1	-99	-99	1	-99	-99	-99	-99	6	2	6	6	6	2	2	3
2	4	4	3	3	3	1	2	2	67	0	50	50	41.75	3	3	3	3	3	3	3	3	3	67	2	2	2	2	5	4	5	4	1986	1	-99	-99	-99	-99	-99	1	-99	6	2	6	6	6	2	2	3
2	5	4	1	5	2	1	1	2	33	0	0	50	20.75	4	3	3	3	3	3	3	3	3	60	3	4	3	3	5	1	7	6	1976	1	-99	1	-99	-99	-99	-99	-99	6	1	6	6	6	1	1	4
2	1	1	2	4	2	1	1	1	33	0	0	0	8.25	3	3	4	1	1	1	2	2	2	3	3	2	2	2	6	5	6	3	1963	2	-99	-99	-99	-99	-99	1	-99	5	2	6	6	6	2	2	3
2	4	2	1	5	3	1	2	2	67	0	50	50	41.75	5	4	4	2	2	2	3	3	4	65	3	3	4	4	7	2	6	7	1981	1	-99	-99	-99	-99	-99	1	-99	8	2	6	6	6	1	1	4
2	3	1	2	4	2	1	2	1	33	0	50	0	20.75	3	3	3	3	2	3	2	1	4	60	3	3	3	4	7	1	4	7	1982	1	-99	-99	1	-99	-99	1	-99	5	1	7	7	7	3	3	3
2	1	1	4	2	2	1	1	1	33	0	0	0	8.25	2	2	2	2	2	2	2	1	2	0	1	1	1	2	7	2	6	4	1966	1	-99	-99	-99	-99	-99	1	-99	2	2	4	3	4	4	3	3
2	2	2	4	2	2	1	1	1	33	0	0	0	8.25	3	4	4	2	2	2	2	2	2	20	2	2	2	3	5	1	6	2	1985	2	-99	-99	-99	-99	-99	1	-99	6	2	7	7	7	3	3	2
2	4	4	5	1	2	1	1	1	33	0	0	0	8.25	3	3	3	2	3	3	3	2	3	30	2	3	3	3	3	2	5	1	1965	1	-99	-99	-99	-99	-99	1	-99	1	1	2	2	2	4	3	2
2	2	2	1	5	2	1	1	1	33	0	0	0	8.25	3	3	3	3	3	2	2	2	2	72	4	3	3	5	7	7	7	7	1981	2	-99	-99	-99	-99	-99	1	-99	5	2	2	1	2	5	3	3
2	3	2	2	4	2	1	2	1	33	0	50	0	20.75	3	3	4	2	2	2	2	2	2	10	2	2	1	2	6	2	6	6	1986	1	-99	-99	-99	1	-99	1	-99	1	1	6	4	6	3	3	2
2	4	2	5	1	2	1	1	1	33	0	0	0	8.25	3	3	3	2	2	2	3	3	2	46	3	4	2	3	7	1	7	5	1964	2	-99	-99	-99	-99	-99	1	-99	5	1	5	3	4	4	3	3
2	3	3	3	3	2	3	4	4	33	-99	-99	-99	33	3	4	4	3	3	3	3	3	3	52	2	3	3	3	6	2	5	4	1989	1	1	-99	-99	1	-99	1	-99	7	3	4	4	4	4	3	3
2	4	3	1	5	3	3	2	2	67	-99	50	50	55.66666667	4	4	4	4	4	4	4	3	3	81	3	2	3	3	6	6	7	6	1981	2	-99	1	-99	-99	-99	1	-99	8	5	7	7	7	2	2	3
2	2	2	5	1	2	3	1	1	33	-99	0	0	11	2	3	4	2	2	2	3	4	2	20	1	2	2	2	6	1	6	4	1989	2	-99	-99	-99	-99	-99	1	-99	1	1	6	4	5	3	3	3
2	2	2	4	2	2	3	2	2	33	-99	50	50	44.33333333	3	3	3	3	3	3	3	3	3	60	3	1	1	1	5	1	6	1	1965	2	-99	-99	-99	-99	-99	1	-99	5	2	1	1	1	7	5	3
2	2	1	3	3	2	1	1	1	33	0	0	0	8.25	2	3	4	2	2	2	2	2	3	30	2	1	1	1	4	2	5	4	1985	2	-99	-99	-99	1	-99	-99	-99	6	1	2	2	2	6	4	3
2	4	4	4	2	3	3	2	2	67	-99	50	50	55.66666667	4	4	4	3	4	4	3	3	4	50	2	3	3	4	6	5	7	4	1951	2	-99	-99	-99	-99	-99	1	-99	6	2	5	2	4	5	3	2
2	2	1	3	3	2	1	2	1	33	0	50	0	20.75	3	3	3	2	2	2	3	3	2	20	3	3	3	3	-99	-99	-99	-99	-99	-99	-99	-99	-99	-99	-99	-99	-99	-99	-99	-99	-99	-99	-99	-99	-99
2	1	3	5	1	2	1	1	2	33	0	0	50	20.75	3	3	3	2	2	2	2	2	2	50	3	2	2	2	5	4	7	7	1979	2	-99	-99	-99	-99	-99	1	-99	5	1	6	2	4	4	3	3
2	1	1	-99	-99	-99	-99	-99	-99	-99	-99	-99	-99	-99	-99	-99	-99	-99	-99	-99	-99	-99	-99	59	-99	-99	-99	-99	-99	-99	-99	-99	-99	-99	-99	-99	-99	-99	-99	-99	-99	-99	6	-99	-99	-99	-99	-99	-99
2	3	2	4	2	2	1	2	1	33	0	50	0	20.75	3	2	2	2	2	2	3	2	2	31	3	2	2	2	5	3	7	6	1989	2	-99	1	-99	-99	-99	-99	-99	6	2	7	3	5	3	3	3
2	1	1	5	1	1	1	1	1	0	0	0	0	0	1	1	1	1	2	1	1	1	1	2	1	1	1	2	5	2	7	5	1990	1	-99	-99	-99	-99	-99	1	-99	5	2	6	1	3	5	3	2
2	5	5	1	5	3	2	2	1	67	100	50	0	54.25	4	4	4	4	4	4	3	3	4	70	3	3	3	3	6	1	7	4	1983	1	-99	-99	-99	-99	-99	1	-99	6	3	4	4	4	2	2	3
2	2	2	3	3	2	1	2	1	33	0	50	0	20.75	2	2	4	2	3	3	2	2	3	37	2	3	3	4	5	1	7	6	1990	2	-99	-99	-99	-99	-99	1	-99	6	1	6	6	6	2	2	3
2	4	4	1	5	2	1	1	1	33	0	0	0	8.25	3	5	4	3	3	3	3	3	3	29	4	1	3	5	7	2	5	1	1975	2	-99	-99	1	-99	-99	-99	-99	5	3	2	6	4	4	3	3
2	4	3	2	4	3	2	4	3	67	100	-99	100	89	5	5	4	4	5	3	4	4	5	89	3	2	1	2	5	4	6	6	1989	1	-99	-99	-99	1	-99	-99	-99	1	1	3	2	3	2	2	2
2	4	4	4	2	3	1	1	2	67	0	0	50	29.25	3	3	3	3	3	3	3	2	3	50	1	3	3	3	6	5	7	4	1988	2	-99	-99	-99	-99	-99	1	-99	6	2	7	6	6	2	2	3
2	4	2	4	2	3	2	2	2	67	100	50	50	66.75	3	2	3	4	3	2	4	4	3	51	2	4	3	3	4	5	4	5	1986	1	-99	1	-99	-99	-99	-99	-99	6	2	5	4	4	4	3	3
2	2	2	5	1	2	1	1	2	33	0	0	50	20.75	3	3	4	2	2	2	2	1	2	30	2	3	2	4	2	1	6	6	1985	1	-99	-99	-99	-99	-99	1	-99	6	2	6	1	3	8	3	1
2	1	1	4	2	1	1	1	1	0	0	0	0	0	3	2	5	1	1	1	1	1	1	12	3	1	1	2	6	1	6	5	1987	1	-99	-99	-99	-99	-99	1	-99	8	2	6	6	6	2	2	3
2	2	2	4	2	2	1	1	1	33	0	0	0	8.25	2	2	2	2	2	2	2	2	2	14	2	-99	-99	-99	-99	-99	-99	-99	-99	-99	-99	-99	-99	-99	-99	-99	-99	-99	-99	-99	-99	-99	-99	-99	-99
2	5	2	1	5	2	3	1	1	33	-99	0	0	11	3	3	4	2	2	3	3	3	3	50	2	3	2	3	4	1	6	6	1976	2	-99	-99	-99	1	-99	1	-99	8	1	7	7	7	2	2	2
2	4	2	2	4	2	1	2	2	33	0	50	50	33.25	3	4	4	2	2	3	3	2	3	59	2	3	2	3	5	3	7	5	1982	1	-99	-99	-99	-99	-99	1	-99	5	1	6	5	5	3	3	2
2	2	2	4	2	5	1	2	1	-99	0	50	0	16.66666667	3	3	3	1	1	1	1	1	2	18	1	2	2	4	4	7	7	7	1991	2	-99	-99	-99	-99	-99	1	-99	6	1	4	2	3	6	4	3
2	4	4	4	2	2	1	3	2	33	0	100	50	45.75	3	4	4	2	2	2	3	2	3	61	4	3	3	3	2	1	6	7	1985	1	-99	-99	-99	-99	-99	1	-99	8	3	7	7	7	2	2	3
2	4	2	2	4	2	1	2	2	33	0	50	50	33.25	3	3	4	3	3	3	2	3	2	65	3	2	3	2	6	1	6	6	1978	1	-99	-99	-99	-99	-99	1	-99	4	1	6	5	6	3	3	3
2	2	1	3	3	1	1	1	1	0	0	0	0	0	1	2	3	1	1	1	3	1	1	10	1	1	1	1	4	1	5	5	1983	2	-99	-99	-99	-99	-99	1	-99	2	1	6	4	6	3	3	2
2	2	2	4	2	3	1	2	2	67	0	50	50	41.75	3	3	3	2	2	2	3	3	3	45	3	3	3	3	6	6	7	6	1955	2	-99	-99	-99	-99	-99	1	-99	2	1	5	3	4	2	2	2
2	3	4	4	2	2	1	2	2	33	0	50	50	33.25	3	3	4	3	3	3	3	3	3	65	3	3	3	3	7	1	6	2	1985	1	-99	-99	-99	-99	-99	1	-99	6	2	5	3	4	4	3	2
2	3	1	4	2	2	1	2	1	33	0	50	0	20.75	3	3	4	2	3	2	1	2	1	52	1	2	3	3	6	1	6	5	1976	1	-99	-99	-99	1	-99	-99	-99	6	5	3	3	3	6	4	3
2	4	2	4	2	2	1	2	1	33	0	50	0	20.75	2	3	3	2	3	2	3	4	2	42	3	3	3	3	5	5	6	3	1977	2	-99	-99	-99	-99	-99	1	-99	2	2	2	2	2	5	3	3
2	4	4	2	4	2	1	2	2	33	0	50	50	33.25	3	4	4	3	3	3	3	4	3	75	4	4	4	4	3	5	7	7	1985	1	-99	-99	-99	-99	-99	1	-99	8	4	6	6	6	1	1	4
2	4	4	4	2	2	1	2	2	33	0	50	50	33.25	3	4	3	2	3	3	3	2	3	30	4	3	2	3	5	2	6	6	1990	1	-99	-99	-99	-99	-99	1	-99	7	1	7	5	6	3	3	2
2	3	4	4	2	3	3	1	2	67	-99	0	50	39	4	4	4	3	4	3	3	3	3	55	3	4	3	3	4	1	6	5	1991	1	-99	-99	-99	-99	-99	1	-99	5	1	6	4	5	4	3	2
2	4	4	2	4	2	1	1	1	33	0	0	0	8.25	3	3	3	3	3	3	3	2	3	20	5	3	3	3	6	1	7	7	1984	2	-99	1	-99	-99	-99	1	-99	5	2	6	6	6	2	2	3
2	2	3	3	3	2	1	2	2	33	0	50	50	33.25	3	3	4	3	3	3	3	2	3	50	3	3	3	5	6	7	4	4	1968	2	-99	-99	-99	-99	-99	1	-99	7	3	5	3	4	5	3	2
2	2	2	4	2	2	1	1	1	33	0	0	0	8.25	3	4	3	3	3	3	3	3	3	50	2	1	1	1	7	5	7	3	1962	2	-99	-99	-99	-99	-99	1	-99	5	3	6	6	6	2	2	3
2	2	1	5	1	2	1	1	2	33	0	0	50	20.75	3	3	4	3	3	3	3	2	2	10	2	3	2	3	7	2	6	6	1970	2	-99	-99	-99	-99	-99	1	-99	6	2	7	3	5	4	3	3
2	2	2	4	2	2	3	1	1	33	-99	0	0	11	2	2	2	3	2	3	2	2	2	43	3	3	2	4	4	4	5	4	1974	2	-99	-99	-99	-99	-99	1	-99	7	1	3	5	4	2	2	2
2	3	4	1	5	2	3	2	2	33	-99	50	50	44.33333333	3	3	4	4	4	4	3	3	3	59	3	4	4	4	7	7	7	7	1983	1	-99	-99	-99	-99	-99	1	-99	5	2	4	4	4	2	2	3
2	2	2	3	3	2	1	1	1	33	0	0	0	8.25	3	3	3	2	2	3	3	3	2	40	1	3	2	3	5	5	6	6	1993	2	-99	-99	-99	-99	-99	1	-99	6	1	5	5	5	2	2	3
2	1	1	4	2	2	1	1	1	33	0	0	0	8.25	3	3	3	2	2	2	2	2	2	20	3	2	1	3	5	1	7	7	1990	2	-99	-99	-99	-99	-99	1	-99	5	2	6	6	6	2	2	3
2	5	5	2	4	4	3	3	3	100	-99	100	100	100	4	4	4	3	3	3	4	4	3	85	3	4	4	5	6	6	6	6	1992	1	-99	-99	-99	-99	-99	1	-99	5	1	6	3	5	4	3	1
2	3	3	4	2	3	1	1	1	67	0	0	0	16.75	4	4	4	2	3	3	3	2	3	57	3	2	3	3	4	3	5	3	1974	2	-99	-99	-99	-99	-99	1	-99	6	1	5	3	4	4	3	3
2	1	1	3	3	2	1	1	1	33	0	0	0	8.25	2	3	3	2	2	2	2	2	2	19	1	2	1	2	7	2	4	2	1950	2	-99	-99	-99	-99	-99	1	-99	5	1	6	6	6	1	1	4
2	4	4	2	4	2	1	3	2	33	0	100	50	45.75	2	2	4	3	2	3	2	3	2	29	2	3	2	3	6	1	6	3	1988	1	-99	-99	-99	1	-99	-99	-99	5	1	5	4	4	4	3	4
2	4	2	2	4	2	3	2	2	33	-99	50	50	44.33333333	3	3	3	3	3	3	3	3	3	55	2	2	2	3	4	4	6	5	1975	1	-99	-99	-99	-99	-99	1	-99	6	1	6	6	6	2	2	3
2	3	3	4	2	2	3	4	4	33	-99	-99	-99	33	3	3	3	3	3	3	3	3	3	50	2	3	3	3	6	2	5	4	1989	1	-99	-99	-99	-99	-99	-99	1	7	-99	4	4	4	4	3	3
2	3	2	4	2	2	1	1	1	33	0	0	0	8.25	3	3	3	3	3	3	3	3	3	30	2	3	3	3	2	1	6	1	1985	1	-99	-99	-99	-99	-99	1	-99	5	2	5	5	5	2	2	3
2	1	1	4	2	2	1	1	1	33	0	0	0	8.25	2	3	4	2	1	2	2	2	1	10	2	2	2	3	6	5	2	5	1979	1	-99	-99	-99	-99	-99	1	-99	5	2	2	1	2	5	3	3
2	4	4	4	2	2	1	1	2	33	0	0	50	20.75	4	3	3	2	2	2	3	2	3	-99	-99	-99	-99	-99	-99	-99	-99	-99	-99	-99	-99	-99	-99	-99	-99	-99	-99	-99	-99	-99	-99	-99	-99	-99	-99
2	2	2	4	2	2	3	1	1	33	-99	0	0	11	3	3	3	3	3	3	2	2	3	20	3	2	3	2	5	2	6	6	1988	1	-99	1	-99	-99	-99	-99	-99	6	3	5	3	5	4	3	1
2	3	2	2	4	2	2	2	2	33	100	50	50	58.25	3	2	3	2	2	2	2	2	3	29	2	2	2	2	5	2	5	5	1989	2	-99	-99	-99	-99	-99	1	-99	5	1	6	2	4	4	3	2
2	2	2	1	5	2	3	1	1	33	-99	0	0	11	3	3	3	1	2	2	3	2	3	23	3	2	2	3	4	2	6	5	1972	2	-99	-99	-99	-99	-99	1	-99	8	1	7	6	6	4	3	4
2	4	4	5	1	2	1	2	1	33	0	50	0	20.75	4	4	3	3	3	3	3	2	3	50	3	3	3	4	2	1	7	6	1980	1	-99	-99	-99	-99	-99	1	-99	6	1	7	7	7	1	1	4
2	1	1	5	1	1	1	1	1	0	0	0	0	0	2	2	2	2	2	2	2	2	2	10	1	2	2	2	1	1	4	1	1971	1	-99	-99	-99	-99	-99	1	-99	4	1	2	2	2	4	3	4
2	4	4	2	4	3	3	2	2	67	-99	50	50	55.66666667	4	4	4	3	3	3	4	3	4	52	3	3	3	3	6	5	6	6	1982	2	-99	-99	-99	-99	-99	1	-99	6	2	7	6	6	2	2	3
2	4	2	5	1	2	1	1	1	33	0	0	0	8.25	3	2	3	2	2	3	2	2	1	25	3	2	2	2	6	3	6	2	1986	1	-99	-99	-99	-99	-99	1	-99	5	1	6	4	6	2	2	3
2	4	4	2	4	2	1	2	2	33	0	50	50	33.25	3	3	3	3	3	3	2	3	3	55	2	2	2	2	5	3	6	3	1987	2	-99	-99	-99	-99	-99	1	-99	5	3	5	5	5	3	3	3
2	4	4	3	3	2	3	2	2	33	-99	50	50	44.33333333	4	4	4	3	3	3	4	4	3	60	2	4	4	4	5	3	6	5	1956	1	-99	-99	-99	-99	-99	1	-99	5	1	5	5	6	2	2	3
2	1	1	5	1	2	1	1	1	33	0	0	0	8.25	2	3	3	2	3	2	2	2	2	9	1	2	2	2	7	3	7	3	1965	2	-99	-99	-99	-99	-99	1	-99	4	3	4	4	4	6	4	2
2	3	1	3	3	2	1	2	1	33	0	50	0	20.75	2	2	3	1	1	1	2	2	2	20	1	2	2	3	4	1	4	4	1958	1	-99	-99	-99	-99	-99	1	-99	6	1	7	6	6	2	2	3
2	2	3	4	2	2	3	2	1	33	-99	50	0	27.66666667	2	3	3	3	3	3	3	2	2	35	2	2	2	3	5	3	6	3	1983	2	-99	-99	-99	-99	-99	1	-99	6	4	3	1	2	6	4	3
2	2	1	3	3	1	1	1	1	0	0	0	0	0	2	2	3	1	1	2	2	2	2	20	1	1	1	1	4	4	6	3	1985	2	-99	-99	-99	1	-99	-99	-99	6	1	2	2	2	6	4	3
2	3	3	3	3	3	3	2	4	67	-99	50	-99	58.5	4	4	4	4	4	4	4	4	4	50	3	4	4	4	6	4	6	4	1972	2	-99	-99	-99	1	-99	-99	-99	6	1	5	4	4	2	2	3
2	2	1	2	4	2	1	1	1	33	0	0	0	8.25	3	4	4	2	2	2	2	2	2	30	3	2	2	2	6	3	6	5	1966	2	-99	-99	-99	-99	-99	1	-99	5	2	7	6	6	1	1	3
2	4	4	2	4	2	1	2	2	33	0	50	50	33.25	3	2	3	3	3	3	3	2	3	50	3	2	2	3	4	3	6	6	1979	1	-99	-99	-99	-99	-99	1	-99	5	2	6	5	5	3	3	2
2	1	1	3	3	2	3	1	2	33	-99	0	50	27.66666667	3	3	3	2	2	2	2	2	2	20	1	1	1	1	2	2	7	2	1959	2	-99	-99	-99	-99	-99	1	-99	6	1	2	2	2	5	3	3
2	3	3	3	3	2	3	1	2	33	-99	0	50	27.66666667	3	3	3	3	3	3	3	3	3	62	1	3	1	3	5	5	5	5	1983	2	-99	1	-99	-99	-99	-99	-99	6	3	5	5	5	6	4	3
2	1	1	5	1	2	1	1	2	33	0	0	50	20.75	3	3	4	3	3	3	3	2	2	19	3	1	1	1	7	4	7	1	1960	2	-99	-99	-99	1	-99	-99	-99	4	1	7	7	7	1	1	3
2	3	2	4	2	2	1	2	2	33	0	50	50	33.25	2	3	3	3	3	2	3	3	2	52	3	3	3	3	4	3	6	5	1992	1	-99	-99	-99	-99	-99	1	-99	6	1	6	6	6	2	2	3
2	2	1	2	4	2	1	2	2	33	0	50	50	33.25	3	3	4	2	2	2	4	3	3	12	2	2	2	4	5	1	5	5	1973	2	-99	-99	-99	-99	-99	1	-99	5	1	7	6	6	1	1	2
2	2	1	4	2	2	1	1	1	33	0	0	0	8.25	3	3	3	3	2	2	3	3	4	25	3	2	2	2	5	1	6	3	1957	1	-99	-99	-99	-99	-99	1	-99	8	1	5	6	6	1	1	4
2	3	4	4	2	3	3	2	2	67	-99	50	50	55.66666667	4	4	4	3	3	3	4	3	4	45	2	2	2	3	5	3	5	5	1959	2	-99	-99	-99	-99	-99	1	-99	6	1	7	4	6	2	2	3
2	4	4	2	4	3	1	3	2	67	0	100	50	54.25	4	4	4	2	2	2	4	3	4	56	3	4	4	4	5	1	6	5	1981	1	-99	-99	-99	-99	-99	1	-99	6	1	7	6	6	3	3	3
2	4	4	2	4	2	1	2	1	33	0	50	0	20.75	3	3	5	3	3	3	3	3	3	45	3	3	3	3	7	1	3	1	1973	1	-99	-99	-99	-99	-99	1	-99	4	2	7	6	6	3	3	3
2	2	2	4	2	2	1	1	1	33	0	0	0	8.25	3	3	4	2	3	2	2	2	2	22	2	2	2	3	5	1	5	4	1976	2	-99	-99	-99	-99	-99	1	-99	5	2	5	3	4	4	3	2
2	1	1	5	1	2	3	4	2	33	-99	-99	50	41.5	2	2	2	2	2	2	2	2	2	51	3	3	3	3	4	4	4	4	1982	2	-99	-99	-99	-99	-99	1	-99	6	2	6	6	6	2	2	3
2	2	2	1	5	2	1	2	1	33	0	50	0	20.75	3	4	4	3	2	2	3	2	2	35	3	3	2	2	5	3	6	6	1973	1	-99	-99	-99	-99	-99	1	-99	5	2	6	5	6	1	1	3
2	2	1	5	1	2	1	1	1	33	0	0	0	8.25	3	3	5	2	2	2	3	2	2	20	1	1	1	1	6	2	6	4	1972	1	-99	-99	-99	-99	-99	1	-99	5	2	6	4	5	2	2	3
2	3	1	2	4	2	1	1	1	33	0	0	0	8.25	3	3	3	1	1	1	2	1	2	21	4	2	2	2	4	1	7	7	1987	2	-99	-99	-99	1	-99	1	-99	6	1	6	7	6	3	3	1
2	5	5	1	5	4	2	3	2	100	100	100	50	87.5	4	5	4	5	4	5	4	4	4	88	3	4	4	4	5	2	3	7	1978	1	-99	-99	-99	-99	-99	1	-99	8	3	6	6	6	2	2	4
2	3	2	1	5	1	1	1	1	0	0	0	0	0	3	2	2	2	2	2	3	3	3	30	3	2	1	2	3	1	5	5	1968	1	-99	-99	-99	-99	-99	1	-99	2	2	4	4	4	4	3	3
2	3	2	3	3	5	1	1	1	-99	0	0	0	0	2	3	3	2	2	2	2	2	2	10	2	2	2	2	4	4	4	4	1973	2	-99	-99	-99	-99	-99	1	-99	5	2	4	4	4	2	2	3
1	2	1	5	1	2	1	1	1	33	0	0	0	8.25	3	2	3	2	1	1	2	2	3	15	1	2	1	2	6	6	7	5	1984	2	-99	-99	-99	-99	-99	1	-99	6	3	4	4	4	4	3	4
1	2	2	4	2	2	1	2	1	33	0	50	0	20.75	5	5	4	4	3	5	4	3	3	45	2	1	2	3	5	5	7	6	1982	1	-99	-99	-99	-99	-99	1	-99	5	2	2	2	2	4	3	4
1	1	1	5	1	2	1	1	1	33	0	0	0	8.25	5	3	5	2	2	2	2	2	2	-99	-99	-99	-99	-99	-99	-99	-99	-99	-99	-99	-99	-99	-99	-99	-99	-99	-99	-99	-99	-99	-99	-99	-99	-99	-99
1	4	4	1	5	3	2	2	2	67	100	50	50	66.75	4	4	4	4	4	4	3	4	3	70	3	3	4	4	6	1	7	5	1978	2	-99	-99	1	1	-99	-99	-99	6	1	7	7	7	1	1	4
1	3	2	2	4	2	1	2	2	33	0	50	50	33.25	2	3	2	2	2	2	2	2	2	26	2	2	2	2	6	1	5	5	1987	1	-99	-99	-99	-99	-99	1	-99	7	2	6	5	4	3	3	2
1	4	4	1	5	2	1	2	1	33	0	50	0	20.75	4	5	5	1	1	2	3	3	2	50	3	3	2	3	1	1	6	4	1952	2	-99	-99	-99	-99	-99	1	-99	6	1	7	7	7	1	1	4
1	4	4	2	4	2	1	2	1	33	0	50	0	20.75	2	3	2	2	3	2	2	2	2	31	3	3	2	3	6	2	3	7	1975	1	-99	-99	-99	-99	-99	1	-99	8	2	5	3	4	3	3	1
1	4	4	2	4	3	1	2	2	67	0	50	50	41.75	4	4	4	4	4	3	3	3	3	60	2	2	2	4	6	6	5	6	1966	1	-99	-99	-99	-99	-99	1	-99	5	1	6	7	7	1	1	4
1	3	3	4	2	2	1	1	1	33	0	0	0	8.25	3	3	3	3	2	2	3	2	3	10	3	2	1	2	5	1	4	6	1987	2	-99	-99	-99	-99	-99	1	-99	7	1	7	6	7	1	1	4
1	2	2	4	2	2	1	1	1	33	0	0	0	8.25	3	3	3	2	3	3	2	1	3	40	1	2	1	2	5	1	5	6	1980	2	-99	-99	-99	-99	-99	1	-99	8	3	5	2	3	6	4	3
1	4	2	2	4	2	1	1	2	33	0	0	50	20.75	3	2	2	3	3	3	2	2	2	35	2	3	2	3	5	2	6	6	1987	2	-99	-99	-99	-99	-99	1	-99	6	2	7	3	5	3	3	3
1	1	1	4	2	2	1	1	1	33	0	0	0	8.25	4	4	3	3	3	2	3	2	2	20	2	2	2	3	6	5	5	3	1983	1	-99	-99	-99	-99	-99	1	-99	6	2	4	2	3	5	3	3
1	3	4	2	4	2	1	2	1	33	0	50	0	20.75	3	3	3	3	3	3	2	2	2	35	3	3	2	3	5	1	6	6	1980	1	-99	-99	-99	-99	-99	1	-99	8	2	7	6	6	8	3	3
1	4	3	3	3	2	1	2	2	33	0	50	50	33.25	3	3	3	2	3	2	3	3	3	40	3	3	3	2	3	2	5	4	1985	1	-99	-99	-99	-99	-99	1	-99	5	2	6	5	6	2	2	3
1	2	3	4	2	2	1	1	2	33	0	0	50	20.75	2	3	3	2	3	4	2	2	3	22	4	3	2	2	4	2	3	4	1986	1	-99	-99	-99	-99	-99	1	-99	6	2	4	4	4	3	3	1
1	3	3	2	4	3	2	2	2	67	100	50	50	66.75	4	2	3	3	3	3	3	2	4	57	3	3	4	3	4	5	4	5	1990	1	-99	-99	-99	-99	-99	1	-99	2	2	2	2	2	4	3	1
1	4	5	2	4	3	1	1	2	67	0	0	50	29.25	3	4	4	4	4	4	4	3	3	65	3	4	4	4	6	5	7	6	1981	2	-99	-99	-99	-99	-99	1	-99	5	1	7	5	6	2	2	3
1	4	5	3	3	4	2	2	3	100	100	50	100	87.5	5	5	5	5	5	5	5	5	5	87	3	4	4	4	7	7	7	7	1982	1	-99	-99	-99	1	-99	1	-99	6	3	6	2	4	3	3	3
1	1	1	5	1	2	1	1	1	33	0	0	0	8.25	2	2	2	2	2	2	2	2	2	10	1	2	1	2	6	5	6	4	1946	2	-99	-99	-99	-99	-99	1	-99	2	1	5	3	4	6	4	2
1	2	2	5	1	2	1	1	1	33	0	0	0	8.25	2	2	2	2	2	2	2	2	2	16	3	2	2	2	6	2	5	5	1974	1	-99	-99	-99	-99	-99	1	-99	6	5	4	4	4	4	3	1
1	4	4	2	4	3	2	2	2	67	100	50	50	66.75	4	4	4	3	3	4	4	3	4	65	3	4	4	4	6	6	7	7	1984	1	-99	1	-99	-99	-99	-99	-99	6	3	5	3	4	3	3	2
1	2	2	5	1	2	1	1	1	33	0	0	0	8.25	1	4	4	1	1	2	2	1	1	5	1	1	1	1	6	1	6	2	1975	1	-99	-99	-99	-99	-99	1	-99	2	2	7	7	7	1	1	3
1	2	1	3	3	2	1	1	1	33	0	0	0	8.25	1	2	4	2	2	2	2	2	2	5	2	3	2	3	6	3	5	1	1980	2	-99	-99	-99	-99	-99	1	-99	5	1	7	4	6	3	3	2
1	4	4	3	3	2	3	2	1	33	-99	50	0	27.66666667	3	3	3	3	3	3	3	3	2	60	3	3	3	3	4	7	5	4	1979	2	-99	-99	1	-99	-99	-99	-99	6	2	6	6	6	2	2	3
1	2	1	4	2	2	1	1	1	33	0	0	0	8.25	3	2	3	2	2	2	2	1	2	20	2	2	1	1	4	1	7	6	1988	2	-99	-99	1	-99	-99	-99	-99	5	2	6	6	6	3	3	3
1	4	4	5	1	2	1	2	1	33	0	50	0	20.75	3	3	4	3	3	3	3	2	3	60	2	3	4	3	6	1	7	6	1969	1	-99	-99	-99	-99	-99	1	-99	5	1	7	5	6	1	1	4
1	4	4	1	5	3	2	3	3	67	100	100	100	91.75	4	4	4	3	2	3	3	4	4	60	3	4	4	4	6	6	7	5	1986	1	-99	-99	-99	-99	-99	1	-99	6	2	3	3	3	5	3	2
1	4	4	5	1	2	1	2	1	33	0	50	0	20.75	3	4	3	2	2	2	3	3	3	25	1	3	3	3	4	1	4	4	1984	1	-99	-99	-99	-99	-99	1	-99	5	1	7	7	7	3	3	2
1	4	4	4	2	2	1	2	2	33	0	50	50	33.25	4	4	4	3	3	3	3	3	3	69	2	4	4	4	7	5	7	6	1985	1	-99	-99	-99	-99	-99	1	-99	6	2	7	4	6	2	2	3
1	4	4	4	2	3	2	2	1	67	100	50	0	54.25	4	4	4	4	4	3	4	3	3	70	3	4	4	4	6	6	7	5	1974	1	-99	1	-99	-99	-99	-99	-99	6	2	4	4	4	4	3	3
1	4	4	4	2	2	3	2	1	33	-99	50	0	27.66666667	3	3	4	3	2	3	3	4	4	45	2	1	2	2	6	5	3	5	1985	2	-99	-99	1	-99	-99	-99	-99	2	1	4	4	4	2	2	3
1	2	1	2	4	2	1	2	2	33	0	50	50	33.25	2	3	4	2	2	2	2	2	2	20	3	3	2	3	7	1	5	2	-99	-99	-99	-99	-99	-99	-99	-99	-99	-99	-99	-99	-99	-99	-99	-99	-99
1	3	4	2	4	2	1	1	1	33	0	0	0	8.25	3	4	3	3	3	3	3	2	3	29	3	3	2	3	5	2	7	6	1970	1	-99	-99	-99	-99	-99	1	-99	6	2	6	6	6	1	1	3
1	2	2	1	5	3	1	2	2	67	0	50	50	41.75	4	4	4	3	3	3	3	3	3	70	3	2	3	4	7	2	6	4	1976	1	-99	-99	-99	-99	-99	1	-99	4	2	4	4	4	4	3	3
1	4	4	2	4	2	3	1	1	33	-99	0	0	11	3	3	3	3	3	3	3	3	3	51	3	3	3	3	6	2	7	2	1975	2	-99	-99	-99	-99	-99	1	-99	5	4	7	4	6	2	2	3
1	4	2	4	2	2	1	1	1	33	0	0	0	8.25	2	3	4	3	2	3	2	2	3	19	2	3	2	3	6	5	6	5	1990	1	-99	-99	-99	-99	-99	1	-99	6	2	6	5	6	3	3	2
1	4	3	3	3	3	2	2	2	67	100	50	50	66.75	4	4	4	4	4	4	4	4	4	75	3	2	3	3	5	7	6	6	1989	2	-99	-99	-99	-99	-99	1	-99	6	2	2	2	2	6	4	3
1	4	2	4	2	2	1	2	2	33	0	50	50	33.25	3	3	4	2	2	2	2	2	2	65	3	3	2	4	6	2	7	7	1981	1	-99	-99	-99	-99	-99	1	-99	6	1	7	7	7	1	1	3
1	4	4	4	2	3	3	2	4	67	-99	50	-99	58.5	4	4	4	4	4	4	4	4	3	80	3	4	4	4	6	6	7	6	1974	2	-99	-99	-99	-99	-99	1	-99	2	2	4	4	4	4	3	3
1	2	2	5	1	2	1	1	1	33	0	0	0	8.25	3	3	5	3	3	3	2	3	2	40	1	3	3	3	4	5	7	5	1976	2	-99	-99	-99	-99	-99	1	-99	6	1	2	1	1	7	5	3
1	2	2	3	3	5	1	1	4	-99	0	0	-99	0	3	3	3	2	2	2	3	2	3	6	3	2	2	2	4	1	4	1	1979	2	-99	-99	1	-99	-99	-99	-99	5	1	3	2	3	4	3	4
1	3	1	4	2	2	1	1	1	33	0	0	0	8.25	2	3	2	1	1	2	2	2	2	20	1	2	1	2	4	1	7	4	1979	2	-99	-99	1	-99	-99	-99	-99	6	2	7	7	7	2	2	3
1	2	2	4	2	2	1	2	2	33	0	50	50	33.25	3	3	3	3	3	3	3	3	2	40	3	3	3	3	6	6	6	4	1967	2	-99	-99	-99	-99	-99	1	-99	5	2	5	3	3	6	4	3
1	1	1	5	1	2	1	1	1	33	0	0	0	8.25	2	2	2	2	2	2	2	2	5	20	1	1	1	1	2	2	6	4	1975	1	-99	-99	-99	-99	-99	1	-99	6	2	3	1	2	7	5	4
1	3	4	4	2	2	3	1	1	33	-99	0	0	11	3	4	4	3	3	3	3	3	3	37	3	3	3	3	5	7	6	6	1956	1	-99	-99	-99	-99	-99	1	-99	6	2	2	2	2	6	4	3
1	4	3	2	4	3	3	2	4	67	-99	50	-99	58.5	4	5	5	3	3	3	4	4	4	74	2	4	4	5	4	5	6	6	1984	1	-99	1	-99	-99	-99	-99	-99	5	2	4	4	4	6	4	2
1	1	2	4	2	2	1	1	1	33	0	0	0	8.25	2	3	4	2	2	2	3	2	2	32	2	3	3	4	6	3	6	2	1980	1	-99	-99	-99	-99	-99	1	-99	5	2	6	6	6	2	2	3
1	2	2	4	2	2	1	2	2	33	0	50	50	33.25	3	3	4	2	2	2	2	2	3	30	3	4	3	4	6	2	6	1	1982	2	-99	-99	1	-99	-99	-99	-99	8	2	5	5	5	2	2	3
1	3	3	1	5	2	1	1	1	33	0	0	0	8.25	3	3	4	2	2	2	2	2	2	50	3	2	3	2	6	7	6	6	1964	2	-99	-99	-99	-99	-99	1	-99	5	2	3	5	4	2	2	3
1	4	4	4	2	4	3	1	2	100	-99	0	50	50	4	5	5	4	4	4	4	4	4	70	1	4	3	4	7	7	7	7	1957	2	-99	-99	-99	-99	-99	1	-99	4	1	3	3	3	2	2	2
1	4	2	4	2	2	1	1	1	33	0	0	0	8.25	3	3	4	2	2	2	3	2	3	30	3	3	3	3	6	2	7	6	1961	2	-99	-99	-99	-99	-99	1	-99	6	2	6	5	6	1	1	4
1	1	1	4	2	1	1	1	1	0	0	0	0	0	1	3	2	1	2	2	2	1	1	5	1	1	1	1	5	1	3	3	1979	2	-99	-99	-99	-99	-99	1	-99	8	2	5	4	4	4	3	2
1	2	3	4	2	2	1	2	4	33	0	50	-99	27.66666667	4	4	4	3	3	3	3	4	3	70	2	4	3	4	7	5	6	4	1974	1	-99	-99	-99	-99	-99	1	-99	2	1	3	2	2	6	4	3
1	2	1	4	2	1	1	1	1	0	0	0	0	0	2	2	3	2	2	2	3	2	3	15	2	2	2	2	2	1	5	5	1971	1	-99	-99	-99	-99	-99	1	-99	5	1	7	5	6	3	3	4
1	2	2	4	2	2	1	1	1	33	0	0	0	8.25	2	2	4	2	3	3	2	2	2	10	3	2	2	2	6	1	6	6	1992	1	-99	-99	-99	-99	-99	1	-99	3	1	7	4	6	1	1	3
1	5	4	1	5	3	1	1	2	67	0	0	50	29.25	2	3	4	3	3	3	3	3	4	41	3	4	3	4	5	3	6	6	1970	1	-99	-99	-99	-99	-99	1	-99	2	1	6	6	6	2	2	3
1	2	1	4	2	2	1	1	2	33	0	0	50	20.75	3	3	4	2	2	2	2	3	2	25	2	2	1	3	3	2	5	5	1982	1	-99	-99	-99	-99	-99	1	-99	2	2	3	2	2	6	4	2
1	3	4	2	4	4	2	3	3	100	100	100	100	100	4	5	4	4	4	4	4	5	4	75	2	4	3	3	5	2	6	5	1988	1	-99	-99	-99	1	-99	-99	-99	6	1	6	6	6	2	2	3
1	2	4	2	4	3	2	2	2	67	100	50	50	66.75	4	4	4	3	3	3	3	4	4	71	3	4	4	4	5	4	6	5	1990	2	-99	-99	-99	1	-99	-99	-99	8	1	6	5	5	2	2	3
1	1	1	4	2	2	1	1	1	33	0	0	0	8.25	3	3	3	2	3	2	3	2	3	9	3	2	2	2	2	1	6	5	1970	1	-99	-99	-99	-99	-99	1	-99	5	1	4	6	4	2	2	2
1	3	2	4	2	3	3	1	2	67	-99	0	50	39	3	3	4	3	2	3	3	3	3	80	1	4	3	4	5	3	6	5	1971	2	-99	-99	-99	-99	-99	1	-99	5	1	4	3	3	6	4	2
1	4	3	4	2	2	1	1	1	33	0	0	0	8.25	3	3	2	1	3	2	2	2	3	14	2	2	2	1	6	2	5	1	1945	2	-99	-99	-99	-99	-99	1	-99	5	2	3	2	3	5	3	3
1	4	4	4	2	2	3	2	1	33	-99	50	0	27.66666667	3	3	3	3	2	3	3	3	3	30	2	3	-99	3	6	5	6	6	1968	2	-99	-99	-99	-99	-99	1	-99	5	3	6	6	6	2	2	3
1	2	2	5	1	2	1	1	1	33	0	0	0	8.25	3	3	4	3	3	2	2	2	3	20	1	2	1	2	5	1	7	4	1991	1	-99	-99	-99	-99	-99	1	-99	2	1	3	5	4	3	3	1
1	2	2	3	3	2	1	1	1	33	0	0	0	8.25	3	3	3	2	2	2	3	3	2	45	3	2	2	2	6	2	6	4	1978	1	-99	-99	-99	-99	-99	1	-99	6	1	5	3	4	4	3	3
1	2	1	4	2	2	1	2	1	33	0	50	0	20.75	3	2	2	2	2	2	3	2	2	22	2	1	1	1	6	1	5	5	1964	1	-99	-99	-99	-99	-99	1	-99	5	1	6	6	6	2	2	2
1	4	3	2	4	2	1	2	1	33	0	50	0	20.75	3	3	4	3	3	3	3	3	3	42	3	2	2	2	6	1	6	5	1986	1	-99	-99	-99	-99	-99	1	-99	2	1	7	6	6	2	2	3
1	2	2	4	2	2	3	2	2	33	-99	50	50	44.33333333	3	3	3	3	3	3	3	3	3	51	2	3	3	3	5	5	5	4	1984	2	-99	-99	-99	-99	-99	1	-99	2	2	4	4	4	3	3	3
1	3	1	5	1	2	1	1	2	33	0	0	50	20.75	3	2	4	2	1	1	2	1	2	30	1	2	1	2	5	5	5	6	1993	2	-99	-99	-99	-99	-99	1	-99	5	1	5	5	5	3	3	2
1	2	2	5	1	2	1	1	1	33	0	0	0	8.25	2	3	3	3	3	2	2	2	2	30	2	3	2	3	7	1	6	5	1964	2	-99	-99	-99	-99	-99	1	-99	6	3	5	2	3	6	4	3
1	2	3	3	3	1	1	1	1	0	0	0	0	0	2	2	2	2	2	2	2	2	2	0	3	2	2	2	4	4	4	4	1988	2	-99	-99	-99	-99	-99	1	-99	5	1	5	5	5	3	3	3
1	4	4	2	4	3	2	3	2	67	100	100	50	79.25	3	4	4	3	3	3	4	3	3	71	3	3	3	4	5	2	7	7	1965	1	-99	-99	-99	-99	-99	1	-99	5	1	6	6	6	1	1	4
1	1	1	5	1	2	1	1	1	33	0	0	0	8.25	3	2	4	2	2	2	2	2	3	30	1	1	1	1	5	1	6	2	1973	1	-99	-99	-99	-99	-99	1	-99	5	2	3	2	4	5	3	2
1	4	4	2	4	2	1	1	2	33	0	0	50	20.75	4	4	4	3	3	4	4	3	4	62	1	2	2	4	5	3	7	5	1976	2	-99	-99	1	-99	-99	-99	-99	8	3	7	5	6	2	2	3
1	3	2	4	2	2	3	2	2	33	-99	50	50	44.33333333	3	3	3	2	3	2	2	3	2	40	3	3	3	3	2	3	7	7	1993	2	-99	-99	-99	-99	-99	1	-99	5	1	7	6	6	2	2	3
1	1	1	4	2	1	1	1	1	0	0	0	0	0	2	1	2	1	1	1	1	1	1	11	1	2	1	1	3	3	2	2	1985	1	-99	-99	-99	-99	-99	1	-99	5	2	4	2	2	6	4	3
1	1	1	5	1	1	1	1	1	0	0	0	0	0	1	1	1	1	1	1	1	1	1	0	1	1	1	1	1	1	1	1	1961	2	-99	-99	-99	-99	-99	1	-99	6	1	4	3	4	8	3	1
1	4	4	2	4	3	1	1	2	67	0	0	50	29.25	3	4	3	3	3	3	3	3	3	70	3	3	3	2	5	5	6	4	1979	2	-99	-99	-99	-99	-99	1	-99	4	3	1	7	4	2	2	2
1	4	4	2	4	2	2	2	2	33	100	50	50	58.25	4	4	4	3	4	3	3	3	3	58	2	3	3	2	5	6	6	2	1976	2	-99	-99	-99	-99	-99	1	-99	5	2	4	4	4	4	3	3
