# Supplementary material for: Understanding the psychological nature and mechanisms of political trust
Source: PLoS One. 2019 May 15;14(5):e0215835. doi: 10.1371/journal.pone.0215835 (PMC6519795; doi:10.1371/journal.pone.0215835)
Supplement: S3 File — Syntax in INP (Mplus) format. Can be opened as a TXT file. (INP) [file pone.0215835.s003.inp]

Title: Paper Analyses

Data: FILE is S2_File.csv;
FORMAT is Free;

Variable: NAMES are 
cond
efecon efint efscan efscanR
ANES1 ANES2 ANES3 ANES4
ANES1r ANES2r ANES3r ANES4r
ANEStot
Ab1 Ab2 Ab3
Be1 Be2 Be3
Integ1 Integ2 Integ3
FeelTher Taxes
Trust1 Trust2 Trust3
Coop1 Coop2 Coop3 Coop4
YoB Sex 
EthnAi EthnAs EthnBl EthnHi
EthnNh EthnWh EthnO
Educ Income
CLsoc CLeco CLgen
Affil Affilr Affilstr;

usevariables are 
!!!Limited CFA
!Ab1 Ab2 Ab3
!Be1 Be2 Be3
!Integ1 Integ2 Integ3
!Trust1 Trust2 Trust3;

!!!Full CFA
!efecon efint efscanR
!ANEStot
!Ab1 Ab2 Ab3
!Be1 Be2 Be3
!Integ1 Integ2 Integ3
!FeelTher Taxes
!Trust1 Trust2 Trust3
!Coop1 Coop2 Coop3 Coop4;

!!!SEM
!efecon efint efscanR
!ANEStot
!Ab1 Ab2 Ab3
!Be1 Be2 Be3
!Integ1 Integ2 Integ3
!FeelTher Taxes
!Trust1 Trust2 Trust3
!Coop1 Coop2 Coop3 Coop4
!Educ Income
!Affilr Affilstr;

MISSING are all (-99);

define:

Analysis: 
ESTIMATOR is mlr;

OUTPUT: 
STDYX;

MODEL: 

!!!Limited CFA
!Ability by ab1@1 ab2 ab3;
!Benev by be1@1 be2 be3;
!Integ by integ1@1 integ2 integ3;
!Trust by trust1@1 trust2 trust3;

!!!Full CFA
!Ability by ab1@1 ab2 ab3;
!Benev by be1@1 be2 be3;
!Integ by integ1@1 integ2 integ3;
!W2AV by trust1@1 trust2 trust3;
!Tw by Ability@1 Benev Integ;

!Tw with W2AV anestot efecon efint efscanr taxes feelther 
!coop1 coop2 coop3 coop4;
!W2AV with anestot efecon efint efscanr taxes feelther 
!coop1 coop2 coop3 coop4;
!anestot with efecon efint efscanr taxes feelther coop1 
!coop2 coop3 coop4;
!efecon with efint efscanr taxes feelther coop1 coop2 
!coop3 coop4;
!efint with efscanr taxes feelther coop1 coop2 coop3 coop4;
!efscanr with taxes feelther coop1 coop2 coop3 coop4;
!taxes with feelther coop1 coop2 coop3 coop4 ;
!feelther with coop1 coop2 coop3 coop4 ;
!coop1 with coop2 coop3 coop4 ;
!coop2 with coop3 coop4 ;
!coop3 with coop4 ;

!!!SEM
!Ability by ab1@1 ab2 ab3;
!Benev by be1@1 be2 be3;
!Integ by integ1@1 integ2 integ3;
!W2AV by trust1@1 trust2 trust3;
!Tw by Ability@1 Benev Integ;

!W2AV on Tw;
!anestot with Tw;
!Tw W2AV on efecon efint efscanR educ income affilr affilstr;
!anestot on efecon efint efscanR educ income affilr affilstr;
!taxes on anestot W2AV Tw educ income affilr affilstr 
!efecon efint efscanR;
!feelther on anestot W2AV Tw educ income affilr affilstr 
!efecon efint efscanR;
!coop1 on anestot W2AV Tw educ income affilr affilstr 
!efecon efint efscanR;
!coop2 on anestot W2AV Tw educ income affilr affilstr 
!efecon efint efscanR;
!coop3 on anestot W2AV Tw educ income affilr affilstr 
!efecon efint efscanR;
!coop4 on anestot W2AV Tw educ income affilr affilstr 
!efecon efint efscanR;

!!!Mediation
!MODEL INDIRECT:
!W2AV via Tw efecon;
!W2AV via Tw efint;
!W2AV via Tw efscanR;

!taxes via W2AV Tw;
!feelther via W2AV Tw;
!coop1 via W2AV Tw;
!coop2 via W2AV Tw;
!coop3 via W2AV Tw;
!coop4 via W2AV Tw;

!taxes via anestot efecon;
!taxes via anestot efint;
!taxes via anestot efscanR;
!feelther via anestot efecon;
!feelther via anestot efint;
!feelther via anestot efscanR;
!coop1 via anestot efecon;
!coop1 via anestot efint;
!coop1 via anestot efscanR;
!coop2 via anestot efecon;
!coop2 via anestot efint;
!coop2 via anestot efscanR;
!coop3 via anestot efecon;
!coop3 via anestot efint;
!coop3 via anestot efscanR;
!coop4 via anestot efecon;
!coop4 via anestot efint;
!coop4 via anestot efscanR;
